# Supplementary material for: Genetic Diversity and Population Structure of African Sorghum (Sorghum bicolor L. Moench) Accessions Assessed through Single Nucleotide Polymorphisms Markers
Source: Genes (Basel). 2023 Jul 20;14(7):1480. doi: 10.3390/genes14071480 (PMC10379961; doi:10.3390/genes14071480)
Supplement: Supplementary file 1 [file genes-14-01480-s001.zip]

Archive with 3 entries (3 files):
- Table S1.xls
- Table S2.xls
- Table S3.xlsx
