# Supplementary material for: Genetic Diversity and Population Structure of African Sorghum (Sorghum bicolor L. Moench) Accessions Assessed through Single Nucleotide Polymorphisms Markers
Source: Genes (Basel). 2023 Jul 20;14(7):1480. doi: 10.3390/genes14071480 (PMC10379961; doi:10.3390/genes14071480)
Supplement: Supplementary file 1 [file genes-14-01480-s001.zip › Table S1.xls]

## Sheet: Table S1
Table S1. Source populations of 200 sorghum accessions used in the present study
S/No.	Genotype	Source	Race
1	12KNICSV-293	ICRISAT	Bicolor
2	MAI-RUWAN ZUMA	IAR	Bicolor
3	MORI MASABA	IAR	Durum
4	TUN BUMAN MAIDUGURI	IAR	Caudatum
5	12KNICSV-260	ICRISAT	Caudatum
6	ICNSL2014-027-2	ICRISAT	Guinea
7	GADAM	ICRISAT	Guinea
8	CAPARLGSG20150206	ICRISAT	Caudatum
9	CAPARLGSG2015-0058	ICRISAT	Bicolor
10	SAMSORG 48	IAR	Caudatum
11	SAMSORG 39	IAR	Bicolor
12	AS 152	ACCI	Guinea
13	12KNICSV-297-1	ICRISAT	Guinea
14	AS 1	ACCI	Caudatum
15	FARA FARA KYAL-KYAL	IAR	Caudatum
16	AS 66	ACCI	Guinea
17	12KNICSV-93	ICRISAT	Caudatum
18	NR 71151	ICRISAT	Bicolor
19	ICSV111	ICRISAT	Caudatum
20	S7-Lata/RIB/BC1-3-1-1-V	ICRISAT	Bicolor
21	ICNSL2014-024-2	ICRISAT	Caudatum
22	SAMSORG 42	IAR	Guinea
23	SAMSORG 38	IAR	Bicolor
24	SAMSORG 1	IAR	Guinea
25	12KNICSV-297-3	ICRISAT	Guinea
26	ADAMAWA - 2	IAR	Durum
27	AGU AKUNU	IAR	Guinea
28	E 41	ACCI	Guinea
29	12KNICSV-179	ICRISAT	Guinea
30	ICSV 400	ICRISAT	Caudatum
31	ICNSL2014-065	ICRISAT	Durum
32	CAPARLGSG20150124	ICRISAT	Guinea
33	CAPARLKSG20150293	ICRISAT	Guinea
34	SAMSORG 43	IAR	Caudatum
35	SAMSORG 17	IAR	Durum
36	AGUASASIN JAN'DAWA	IAR	Caudatum
37	12KNICSV-107-3	ICRISAT	Guinea
38	ZAGO BLACK GLUME	IAR	Guinea
39	FARIN ILLO	IAR	Durum
40	E 29	ACCI	Guinea
41	12KNICSV-418	ICRISAT	Guinea
42	YAR GUMEL	IAR	Guinea
43	ICNSL2014-034	ICRISAT	Durum
44	KL-1	ACCI	Guinea
45	CF35:5	ICRISAT	Bicolor
46	SAMSORG 44	IAR	Guinea
47	AS 97	ACCI	Kafir
48	YAR'GETSO	IAR	Guinea
49	12KNICSV-297-2	ICRISAT	Caudatum
50	TAKUMBO	IAR	Guinea
51	FARA FARA MAI-SHAHO	IAR	Bicolor
52	E 11	ACCI	Bicolor
53	12KNICSV-107-2	ICRISAT	Bicolor
54	ICNSL2014-022-4	ICRISAT	Bicolor
55	CAPARLGSG2015-0035	ICRISAT	Caudatum
56	S7-Lata/RIB/BC1-1-17-1-V	ICRISAT	Guinea
57	CAPARLGSG2015-0078	ICRISAT	Caudatum
58	SAMSORG 45	IAR	Guinea
59	SAMSORG 9	IAR	Bicolor
60	GAGARAWA - 3	IAR	Guinea
61	12KNICSV-297-4	ICRISAT	Bicolor
62	SAMBULMU- 3	IAR	Guinea
63	LISHA LISHA	IAR	Bicolor
64	AS 71	ACCI	Kafir
65	12KNICSV-107-1	ICRISAT	Caudatum
66	ICNSL2014-025-8	ICRISAT	Caudatum
67	MACIA	ICRISAT	Caudatum
68	CAPARLKSG20150308	ICRISAT	Guinea
69	CSRO2	IAR	Caudatum
70	SAMSORG 46	IAR	Caudatum
71	SAMSORG 7	IAR	Caudatum
72	YAR'FARGORE	IAR	Guinea
73	12KNICSV-176	ICRISAT	Guinea
74	MAI-GOJE	IAR	Guinea
75	PAM PARA - 2	IAR	Guinea
76	12KNICSV-252	ICRISAT	Guinea
77	ICNSL2014-026-9	ICRISAT	Bicolor
78	KAT 487	ICRISAT	Guinea
79	YARWASHA	IAR	Bicolor
80	CSRO1	IAR	Caudatum
81	SAMSORG 41	IAR	Bicolor
83	WAGO SANE RED SORGHUM	ICRISAT	Bicolor
83	SAMSORG 3	IAR	Bicolor
84	12KNICSV-295	ICRISAT	Guinea
85	MACE DA KUNYA	IAR	Guinea
86	ZAGO RED GLUME - 2	IAR	Guinea
87	12KNICSV-296-1	ICRISAT	Guinea
88	ICNSL2014-062	ICRISAT	Caudatum
89	CAPARLGSG2015-0055	ICRISAT	Guinea
90	CAPARLKSG20150280	ICRISAT	Guinea
91	SAMSORG 49	IAR	Caudatum
92	SAMSORG 40	IAR	Guinea
94	WILD SORGHUM	IAR	Guinea
95	E 119	IAR	Guinea
95	E 119	ACCI	Guinea
96	KIRBATI	IAR	Guinea
97	DAN YARA	IAR	Guinea
98	JARWA	IAR	Bicolor
99	ICNSL2014-021-1	ICRISAT	Guinea
100	VILLAGE OFUMPO MKT	IAR	Guinea
101	TAKANBO	IAR	Bicolor
102	YALAI	IAR	Bicolor
103	KAURA - 3	IAR	Bicolor
104	KAFI MORI	IAR	Guinea
105	FARA DOGON DAWA	IAR	Bicolor
106	JAR BALAKWAMA	IAR	Caudatum
107	AS 13	ACCI	Caudatum
108	JAR LAU	IAR	Guinea
109	DANYAR BANA	IAR	Guinea
110	JAR KAURA	IAR	Bicolor
111	ICNSL2014-022-8	ICRISAT	Durum
112	ICNSL2014-044-1	ICRISAT	Durum
113	YAR LAZAU	IAR	Guinea
114	GAGARAU - 4	IAR	Bicolor
115	KAURA AWANGALA	IAR	Caudatum
116	KAURA BLACK GLUME-1	IAR	Guinea
117	MASAKWA	IAR	Bicolor
118	MAKARI	IAR	Kafir
119	CAPARLGSG2015-0057	ICRISAT	Guinea
120	JAN KAURA 1	IAR	Kafir
121	DANGAMA WULCHICHI	IAR	Guinea
122	BASSA DAWA	IAR	Guinea
123	ICNSL2014-023-5	ICRISAT	Kafir
124	S7-Lata/RIB/BC1-1-7-V	ICRISAT	Guinea
125	YAR LABE	IAR	Guinea
126	KURKURA	IAR	Guinea
127	KAURA MASSABA	IAR	Guinea
128	KAURA BLACK GLUME-2	IAR	Guinea
129	NDU VARI	IAR	Bicolor
130	TUNKURA	IAR	Durum
131	CAPARLGSG20150111-1	ICRISAT	Guinea
132	FARA FARA - 3	IAR	Bicolor
133	DUNKURAU	IAR	Bicolor
134	BANTAKO MAI BAIKI KONO	IAR	Bicolor
135	ICNSL2014-024-7	ICRISAT	Caudatum
136	MORI SHABAL	IAR	Caudatum
137	YAR JARGADA	IAR	Guinea
138	KAURA SHORT PANICLE- 1	IAR	Durum
139	KERES	IAR	Guinea
140	KAURA BLACK GLUME-3	IAR	Durum
141	GEDDAWAKI PANGUGA	IAR	Guinea
142	KOMA	IAR	Guinea
143	CAPARLGSG20150114-1	ICRISAT	Guinea
144	FATE FATE	IAR	Bicolor
145	DANJIBA	IAR	Bicolor
146	BOG FARWA	IAR	Guinea
147	GINZO-2 YELLOW	IAR	Bicolor
148	SSV20064	IAR	Bicolor
149	YAR KOMA	IAR	Bicolor
150	KAURA SHORT PANICLE- 2	IAR	Durum
151	KAURA MAI BAKI KONA	IAR	Guinea
152	KAURA RED GLUME	IAR	Guinea
153	GAGARAN MAI BAKA KONA	IAR	Guinea
154	KITSE KAZA	IAR	Guinea
155	CAPARLGSG20150124.1	ICRISAT	Durum
156	FARA DAWA	IAR	Guinea
157	HIPUSINI	IAR	Guinea
158	CHAKALLARI	IAR	Guinea
159	ICNSL2014-026-11	ICRISAT	Bicolor
160	SSV20071012	ICRISAT	Guinea
161	MAGARA	IAR	Durum
162	KWAR BIYU	IAR	Durum
163	KAURA MAI JAN KONO	IAR	Durum
164	KAURA KOMA	IAR	Durum
165	YAR AGAJI	IAR	Bicolor
166	KURUM BASAU	IAR	Durum
167	CAPARLKSG20150285	ICRISAT	Durum
168	FARMER LOCAL	IAR	Guinea
169	HINDATU	IAR	Guinea
170	ICNSL2014-027-4	ICRISAT	Caudatum
171	SSV2008113	IAR	Durum
172	YAR MAGOGO	IAR	Durum
173	KAURA - 1	IAR	Guinea
174	KAURA YELLOW GLUME	IAR	Durum
175	KAURA KADUNA I	IAR	Guinea
176	GWAZA BANJI BORNO	IAR	Kafir
177	JIBRIN AGAIY AWALA	IAR	Guinea
178	CAPARLKSG20150291	ICRISAT	Kafir
179	FARAFARA KADUNA	IAR	Bicolor
180	HARJIU	IAR	Bicolor
181	ICNSL2014-042-1	ICRISAT	Durum
182	SSV2008091	IAR	Guinea
183	YAR KAI KABAYAT	IAR	Guinea
184	KAURA - 2	IAR	Durum
185	KAURA BORNO	IAR	Guinea
186	FARA BAUCHI	IAR	Guinea
187	MAI BAKO KONO	IAR	Guinea
188	KADIL	IAR	Guinea
189	BAHAUSA	IAR	Guinea
190	SAMSORG 14	IAR	Durum
191	BABA DIYA 1	IAR	Durum
192	SHINKAWA	IAR	Durum
193	BUK WAKANA	IAR	Bicolor
194	YAR BURUNDUZU	IAR	Guinea
195	BUHU BANZA 1	IAR	Durum
196	AKO VARIETY	IAR	Guinea
197	BUHU BANZA 2	IAR	Guinea
198	BASHARANBIYA	IAR	Guinea
199	TSAWAN ZAKARA	IAR	Guinea
200	PATO	IAR	Guinea
IAR: Institute for Agricultural Research (IAR) Samaru, Nigeria; ICRISAT: the International Crops Research Institute for the Semi-Arid Tropics (ICRISAT) Kano Station Nigeria; ACCI: African Centre for Crop Improvement (ACCI) South Africa
