# Supplementary material for: Genetic Diversity and Population Structure of African Sorghum (Sorghum bicolor L. Moench) Accessions Assessed through Single Nucleotide Polymorphisms Markers
Source: Genes (Basel). 2023 Jul 20;14(7):1480. doi: 10.3390/genes14071480 (PMC10379961; doi:10.3390/genes14071480)
Supplement: Supplementary file 1 [file genes-14-01480-s001.zip › Table S2.xls]

## Sheet: Sheet1
Table S2: Polymorphic information content (PIC), expected heterozygosity (gene diversity), minor allele frequency (MAF), and other characteristics of the SNP markers used in the present study.
Site Number	Site Name	Chromosome	Physical Position	Major Allele Frequency	Minor Allele Frequency	Proportion Missing	Proportion Heterozygous	Expected Heterozygosity (Gene Diversity)	Inbreeding coefficient (FIS)	PIC
0	15004779_F_0_33	1	23664	0.56316	0.43684	0.05	0.14737	0.49202	0.70048	0.370979
1	1954669_F_0_49	1	258417	0.51081	0.48919	0.075	0.17838	0.49977	0.643076	0.374883
2	2647588_F_0_20	1	298324	0.51269	0.48731	0.015	0.28426	0.49968	0.431116	0.374839
3	2647589_F_0_20	1	298324	0.55917	0.44083	0.155	0.11243	0.493	0.771947	0.371474
4	2654014_F_0_16	1	328449	0.60802	0.39198	0.19	0.19136	0.47666	0.59854	0.363059
5	2226903_F_0_14	1	410178	0.88624	0.11376	0.055	0.04762	0.20163	0.763825	0.181309
6	1886368_F_0_28	1	427459	0.78316	0.21684	0.02	0.04592	0.33964	0.864798	0.281963
7	2234543_F_0_34	1	474860	0.94947	0.05053	0.06	0.03723	0.09596	0.612026	0.0913499
8	3628604_F_0_47	1	760150	0.59045	0.40955	0.005	0.26633	0.48364	0.449322	0.366685
9	1930777_F_0_32	1	815892	0.8634	0.1366	0.03	0.08763	0.23588	0.628498	0.208061
10	2655124_F_0_5	1	874018	0.92746	0.07254	0.035	0.05181	0.13455	0.614939	0.125503
11	2002141_F_0_20	1	988810	0.61929	0.38071	0.015	0.17259	0.47154	0.633987	0.360365
12	2645345_F_0_45	1	999271	0.88945	0.11055	0.005	0.1005	0.19666	0.488966	0.17732
13	2008440_F_0_22	1	1046577	0.79146	0.20854	0.005	0.19598	0.33011	0.406319	0.275618
14	1941272_F_0_49	1	1050129	0.58247	0.41753	0.03	0.19588	0.4864	0.597286	0.368106
15	1979069_F_0_32	1	1140468	0.8875	0.1125	0	0.105	0.19969	0.474185	0.17975
16	2660971_F_0_18	1	1200426	0.5375	0.4625	0	0.355	0.49719	0.285987	0.37359
17	2673167_F_0_34	1	1224424	0.91837	0.08163	0.02	0.05102	0.14994	0.659731	0.138693
18	2657442_F_0_63	1	1234258	0.93264	0.06736	0.035	0.07254	0.12564	0.422636	0.117752
19	1929208_F_0_13	1	1237621	0.91837	0.08163	0.02	0.08163	0.14994	0.455582	0.138693
20	1927220_F_0_40	1	1251515	0.59341	0.40659	0.09	0.13187	0.48255	0.726723	0.366122
21	1880017_F_0_28	1	1252171	0.79648	0.20352	0.005	0.15578	0.3242	0.519494	0.271647
22	2666392_F_0_8	1	1405895	0.95	0.05	0	0.04	0.095	0.578947	0.0904875
23	2666392_F_0_16	1	1405903	0.8925	0.1075	0	0.155	0.19189	0.192246	0.173477
24	1968022_F_0_10	1	1413289	0.89698	0.10302	0.005	0.12563	0.18481	0.320221	0.167736
25	2650408_F_0_9	1	1418359	0.76768	0.23232	0.01	0.19192	0.3567	0.461957	0.293079
26	2656323_F_0_16	1	1435009	0.8118	0.1882	0.11	0.14045	0.30556	0.540352	0.258878
27	1927000_F_0_14	1	1485219	0.58929	0.41071	0.02	0.29082	0.48406	0.399207	0.3669
28	1939256_F_0_55	1	1555005	0.94	0.06	0	0.12	0.1128	-0.0638298	0.106438
29	2655419_F_0_29	1	1560764	0.94697	0.05303	0.01	0.01515	0.10044	0.849164	0.095392
30	2654514_F_0_52	1	1579722	0.94192	0.05808	0.01	0.02525	0.10941	0.769217	0.103428
31	2645253_F_0_18	1	1611404	0.87696	0.12304	0.045	0.14136	0.2158	0.344949	0.192517
32	2645253_F_0_22	1	1611408	0.93915	0.06085	0.055	0.04762	0.11429	0.583341	0.107763
33	2653922_F_0_66	1	1705864	0.80168	0.19832	0.105	0.10615	0.31798	0.666174	0.267423
34	2730978_F_0_28	1	1722531	0.87879	0.12121	0.01	0.08081	0.21304	0.620682	0.190344
35	1946256_F_0_5	1	1788358	0.83523	0.16477	0.12	0.13636	0.27525	0.504596	0.237363
36	1964605_F_0_7	1	1797350	0.74121	0.25879	0.005	0.25628	0.38364	0.331978	0.310047
37	3628650_F_0_20	1	1807906	0.7425	0.2575	0	0.235	0.38239	0.385444	0.309277
38	1960206_F_0_30	1	1855771	0.5522	0.4478	0.09	0.21429	0.49455	0.566697	0.37226
39	2647726_F_0_20	1	2060284	0.83163	0.16837	0.02	0.12245	0.28004	0.562741	0.240831
40	2660542_F_0_5	1	2063697	0.83333	0.16667	0.025	0.15897	0.27778	0.427713	0.239201
41	1927805_F_0_27	1	2138580	0.925	0.075	0	0.06	0.13875	0.567568	0.129124
42	1946118_F_0_32	1	2146581	0.9264	0.0736	0.015	0.05584	0.13637	0.590526	0.127068
43	2653035_F_0_28	1	2347866	0.90306	0.09694	0.02	0.10204	0.17508	0.417181	0.159758
44	2654975_F_0_50	1	2461722	0.93467	0.06533	0.005	0.0402	0.12212	0.670816	0.114667
45	5339508_F_0_34	1	2461772	0.93216	0.06784	0.005	0.02513	0.12647	0.801297	0.118477
46	2646395_F_0_9	1	2653270	0.7868	0.2132	0.015	0.17259	0.33549	0.485558	0.279214
47	1940232_F_0_67	1	2659615	0.70879	0.29121	0.09	0.35165	0.41281	0.148155	0.327606
48	2763241_F_0_65	1	2659679	0.9375	0.0625	0.08	0.04891	0.11719	0.582644	0.110321
49	1882187_F_0_8	1	2698352	0.76396	0.23604	0.015	0.17766	0.36065	0.507389	0.295616
50	2648889_F_0_27	1	2709413	0.65625	0.34375	0.04	0.17708	0.45117	0.607509	0.349394
51	2647797_F_0_61	1	2736884	0.77889	0.22111	0.005	0.22111	0.34444	0.358059	0.285121
52	2649893_F_0_44	1	2737612	0.78392	0.21608	0.005	0.22111	0.33878	0.347335	0.281393
53	2652575_F_0_11	1	2783494	0.93194	0.06806	0.045	0.06283	0.12686	0.50473	0.118809
54	1954657_F_0_40	1	2791082	0.94086	0.05914	0.07	0.03226	0.11128	0.710101	0.105093
55	2024851_F_0_7	1	2800091	0.88191	0.11809	0.005	0.08543	0.20829	0.589851	0.186597
56	2657951_F_0_47	1	2800551	0.80256	0.19744	0.025	0.15897	0.31691	0.498375	0.266697
57	2665889_F_0_56	1	2800626	0.92448	0.07552	0.04	0.05729	0.13963	0.589701	0.129885
58	1890976_F_0_67	1	2802072	0.90955	0.09045	0.005	0.09045	0.16454	0.450286	0.151001
59	2654662_F_0_6	1	2911573	0.54847	0.45153	0.02	0.20918	0.4953	0.57767	0.37264
60	8552823_F_0_22	1	2911655	0.525	0.475	0	0.29	0.49875	0.418546	0.374374
61	2655621_F_0_48	1	2958739	0.55808	0.44192	0.01	0.26768	0.49325	0.457314	0.371604
62	2652300_F_0_47	1	2974051	0.66497	0.33503	0.015	0.22335	0.44557	0.498732	0.346304
63	2215267_F_0_42	1	3010572	0.54037	0.45963	0.195	0.16149	0.49674	0.6749	0.373365
64	1913437_F_0_63	1	3010593	0.52083	0.47917	0.16	0.17262	0.49913	0.654158	0.374566
65	2235069_F_0_16	1	3047956	0.71547	0.28453	0.095	0.09392	0.40715	0.769323	0.324262
66	2663774_F_0_25	1	3119535	0.72632	0.27368	0.05	0.10526	0.39756	0.735235	0.318532
67	1906150_F_0_10	1	3165045	0.77889	0.22111	0.005	0.1407	0.34444	0.591511	0.285121
68	1934089_F_0_34	1	3165135	0.75706	0.24294	0.115	0.16949	0.36784	0.539229	0.300187
69	1934089_F_0_39	1	3165140	0.88253	0.11747	0.17	0.03012	0.20734	0.854731	0.185846
70	1941955_F_0_49	1	3169920	0.75313	0.24688	0.2	0.09375	0.37186	0.747889	0.302704
71	1913188_F_0_40	1	3220639	0.71134	0.28866	0.03	0.14433	0.41067	0.64855	0.326346
72	2656412_F_0_57	1	3321920	0.7825	0.2175	0	0.135	0.34039	0.603396	0.282456
73	2701429_F_0_47	1	3354961	0.92896	0.07104	0.085	0.01093	0.13198	0.917184	0.123276
74	5339544_F_0_8	1	3508063	0.8475	0.1525	0	0.225	0.25849	0.12956	0.22508
75	1941805_F_0_22	1	3514254	0.86765	0.13235	0.15	0.06471	0.22967	0.718248	0.203293
76	2661957_F_0_40	1	3525068	0.54082	0.45918	0.02	0.36735	0.49667	0.260374	0.373328
77	2673276_F_0_23	1	3539956	0.87	0.13	0	0.19	0.2262	0.160035	0.200617
78	2671834_F_0_31	1	3545524	0.8675	0.1325	0	0.185	0.22989	0.195267	0.203463
79	1984894_F_0_46	1	3545580	0.8593	0.1407	0.005	0.1809	0.24181	0.251892	0.212572
80	2751362_F_0_5	1	3546148	0.5025	0.4975	0	0.315	0.49999	0.369987	0.374994
81	6212548_F_0_55	1	3547585	0.67188	0.32812	0.04	0.1875	0.44092	0.574753	0.343712
82	2665907_F_0_40	1	3576482	0.88579	0.11421	0.015	0.15736	0.20234	0.222299	0.181863
83	1898741_F_0_56	1	3811748	0.9467	0.0533	0.015	0.01523	0.10092	0.849088	0.095826
84	6433570_F_0_67	1	3827258	0.94949	0.05051	0.01	0.0101	0.09591	0.894693	0.0913174
85	1933022_F_0_15	1	4026214	0.76684	0.23316	0.035	0.09326	0.35759	0.739199	0.293657
86	1902847_F_0_19	1	4076295	0.6407	0.3593	0.005	0.17588	0.46041	0.617993	0.35442
87	1902891_F_0_35	1	4076673	0.60471	0.39529	0.045	0.15183	0.47807	0.682411	0.363795
88	8552912_F_0_40	1	4077840	0.63384	0.36616	0.01	0.20707	0.46417	0.553892	0.356445
89	1886489_F_0_68	1	4190247	0.84524	0.15476	0.16	0.05952	0.26162	0.772494	0.227397
90	1898040_F_0_45	1	4221211	0.70812	0.29188	0.015	0.15736	0.41337	0.619324	0.327934
91	2646399_F_0_21	1	4221302	0.70305	0.29695	0.015	0.16751	0.41754	0.598817	0.330371
92	2645800_F_0_52	1	4396358	0.73851	0.26149	0.13	0.15517	0.38623	0.598245	0.311641
93	2656298_F_0_33	1	4444969	0.90909	0.09091	0.01	0.0303	0.16529	0.816686	0.15163
94	2678842_F_0_10	1	4445838	0.91	0.09	0	0.05	0.1638	0.69475	0.150385
95	2647356_F_0_10	1	4447993	0.91327	0.08673	0.02	0.03061	0.15842	0.806779	0.145868
96	2646797_F_0_26	1	4545704	0.94949	0.05051	0.01	0.09091	0.09591	0.0521322	0.0913174
97	1942520_F_0_43	1	4616593	0.8883	0.1117	0.06	0.06383	0.19845	0.678357	0.178756
98	2657057_F_0_6	1	4676783	0.93976	0.06024	0.17	0.01205	0.11322	0.89357	0.106813
99	2649786_F_0_24	1	4688656	0.73952	0.26048	0.165	0.1018	0.38526	0.735763	0.311048
100	1951787_F_0_14	1	4756944	0.89227	0.10773	0.095	0.04972	0.19226	0.741392	0.173769
101	2648117_F_0_62	1	4882602	0.90306	0.09694	0.02	0.07143	0.17508	0.592015	0.159758
102	1883139_F_0_32	1	4891993	0.89141	0.10859	0.01	0.06566	0.19359	0.66083	0.174857
103	2239042_F_0_7	1	4945197	0.93503	0.06497	0.115	0.01695	0.1215	0.860494	0.114117
104	3625719_F_0_33	1	5056509	0.8934	0.1066	0.015	0.06091	0.19047	0.680212	0.172333
105	2205415_F_0_32	1	5076077	0.90979	0.09021	0.03	0.02577	0.16414	0.843	0.150673
106	1942544_F_0_43	1	5076662	0.88191	0.11809	0.005	0.07538	0.20829	0.638101	0.186597
107	2660284_F_0_25	1	5168955	0.86935	0.13065	0.005	0.26131	0.22717	-0.150284	0.20136
108	2648994_F_0_28	1	5168993	0.92893	0.07107	0.015	0.05076	0.13203	0.615542	0.123321
109	2645897_F_0_6	1	5203585	0.93557	0.06443	0.03	0.04639	0.12056	0.615212	0.11329
110	2649121_F_0_68	1	5255421	0.92162	0.07838	0.075	0.03784	0.14447	0.738077	0.134037
111	2652546_F_0_29	1	5325281	0.94444	0.05556	0.01	0.0404	0.10494	0.615018	0.0994393
112	2649512_F_0_37	1	5450483	0.70854	0.29146	0.005	0.19095	0.41302	0.537674	0.327728
113	2648860_F_0_47	1	5475253	0.9325	0.0675	0	0.025	0.12589	0.801414	0.117964
114	2026246_F_0_38	1	5479326	0.91842	0.08158	0.05	0.06842	0.14985	0.54341	0.138622
115	2674709_F_0_13	1	5517334	0.94615	0.05385	0.025	0.06667	0.10189	0.345667	0.0967085
116	2649711_F_0_28	1	5643282	0.86869	0.13131	0.01	0.11111	0.22814	0.512974	0.202112
117	1947632_F_0_36	1	5658037	0.9096	0.0904	0.115	0.0226	0.16445	0.862572	0.150933
118	1997679_F_0_11	1	5722448	0.505	0.495	0	0.25	0.49995	0.49995	0.374975
119	2645112_F_0_13	1	5759104	0.71465	0.28535	0.01	0.17677	0.40785	0.566581	0.32468
120	2010343_F_0_23	1	5759180	0.7298	0.2702	0.01	0.14646	0.39439	0.628642	0.316615
121	1886027_F_0_17	1	5768048	0.59949	0.40051	0.02	0.17857	0.4802	0.628134	0.364906
122	2652660_F_0_19	1	5859778	0.89848	0.10152	0.015	0.08122	0.18243	0.554788	0.165788
123	2657810_F_0_5	1	5862846	0.94915	0.05085	0.115	0.0339	0.09652	0.648777	0.0918697
124	1924352_F_0_15	1	5883590	0.8198	0.1802	0.015	0.06599	0.29546	0.776653	0.251809
125	2651006_F_0_6	1	5883647	0.53352	0.46648	0.105	0.2067	0.49775	0.584731	0.373874
126	2673084_F_0_12	1	5905462	0.7725	0.2275	0	0.205	0.35149	0.416769	0.289716
127	3628558_F_0_6	1	5953989	0.76142	0.23858	0.015	0.16244	0.36332	0.552901	0.297319
128	2644841_F_0_49	1	6003432	0.88021	0.11979	0.04	0.07292	0.21088	0.654211	0.188645
129	2664809_F_0_21	1	6015102	0.92105	0.07895	0.05	0.04211	0.14543	0.710445	0.134858
130	2652319_F_0_60	1	6064973	0.94924	0.05076	0.015	0.05076	0.09637	0.47328	0.0917236
131	2701270_F_0_27	1	6118993	0.67188	0.32812	0.04	0.16667	0.44092	0.621995	0.343712
132	5374447_F_0_51	1	6211247	0.79839	0.20161	0.07	0.13441	0.32193	0.582487	0.270108
133	2223421_F_0_64	1	6268862	0.78571	0.21429	0.195	0.04348	0.33673	0.870876	0.280043
134	2673647_F_0_34	1	6308525	0.75872	0.24128	0.14	0.01744	0.36613	0.952367	0.299103
135	1935862_F_0_11	1	6319721	0.60355	0.39645	0.155	0.15385	0.47855	0.678508	0.364047
136	1957374_F_0_6	1	6322668	0.55641	0.44359	0.025	0.21026	0.49364	0.574062	0.371798
137	1966001_F_0_68	1	6354414	0.93514	0.06486	0.075	0.05405	0.12131	0.554447	0.113949
138	3628614_F_0_17	1	6354429	0.82286	0.17714	0.125	0.08	0.29153	0.725586	0.24903
139	1930429_F_0_22	1	6355006	0.55276	0.44724	0.005	0.17085	0.49443	0.654451	0.372201
140	2661246_F_0_14	1	6380139	0.8075	0.1925	0	0.125	0.31089	0.597929	0.262562
141	2647959_F_0_48	1	6395828	0.88503	0.11497	0.065	0.03743	0.20351	0.816078	0.182797
142	2644670_F_0_18	1	6407100	0.9075	0.0925	0	0.075	0.16789	0.553279	0.153794
143	2664240_F_0_49	1	6438714	0.80102	0.19898	0.02	0.10204	0.31877	0.679895	0.267966
144	1893782_F_0_25	1	6566935	0.8648	0.1352	0.02	0.07653	0.23385	0.672739	0.206501
145	1940432_F_0_64	1	6600379	0.6809	0.3191	0.005	0.22613	0.43455	0.479623	0.340133
146	2651701_F_0_36	1	6614125	0.6269	0.3731	0.015	0.1269	0.46779	0.728724	0.358378
147	2645848_F_0_7	1	6653862	0.67085	0.32915	0.005	0.19598	0.44162	0.556225	0.344106
148	1900105_F_0_53	1	6667292	0.53266	0.46734	0.005	0.22111	0.49787	0.555888	0.373931
149	2652376_F_0_28	1	6699204	0.51263	0.48737	0.01	0.23737	0.49968	0.524956	0.37484
150	1929559_F_0_60	1	6743873	0.91457	0.08543	0.005	0.0804	0.15626	0.485473	0.144054
151	1939009_F_0_44	1	6764866	0.91414	0.08586	0.01	0.05051	0.15697	0.678219	0.144655
152	2645139_F_0_43	1	6768991	0.54271	0.45729	0.005	0.20101	0.49635	0.595024	0.373169
153	2228342_F_0_31	1	6857942	0.94924	0.05076	0.015	0.04061	0.09637	0.578603	0.0917236
154	1895730_F_0_55	1	6866497	0.54822	0.45178	0.015	0.16244	0.49535	0.67207	0.372664
155	1895741_F_0_38	1	6875691	0.50789	0.49211	0.05	0.14211	0.49988	0.715712	0.374938
156	2672201_F_0_18	1	6896609	0.73724	0.26276	0.02	0.12755	0.38743	0.670779	0.312382
157	1878388_F_0_61	1	7017921	0.75269	0.24731	0.07	0.04301	0.3723	0.884475	0.302994
158	2663944_F_0_34	1	7085949	0.9397	0.0603	0.005	0.0603	0.11333	0.467926	0.106906
159	1902820_F_0_13	1	7086240	0.94681	0.05319	0.06	0.04255	0.10072	0.577542	0.0956492
160	2674191_F_0_48	1	7086341	0.88922	0.11078	0.165	0.06587	0.19701	0.665651	0.177608
161	2206816_F_0_31	1	7090998	0.68883	0.31117	0.06	0.13298	0.42869	0.689799	0.3368
162	2234278_F_0_41	1	7104135	0.68895	0.31105	0.14	0.0407	0.42859	0.905037	0.336749
163	15010665_F_0_57	1	7152690	0.88554	0.11446	0.17	0.0241	0.20271	0.881111	0.182171
164	2647123_F_0_17	1	7207670	0.72308	0.27692	0.025	0.15385	0.40047	0.615826	0.320282
165	1962947_F_0_23	1	7262789	0.6016	0.3984	0.065	0.17647	0.47935	0.631856	0.364464
166	2650403_F_0_40	1	7356207	0.56533	0.43467	0.005	0.24623	0.49146	0.498983	0.370696
167	1885097_F_0_55	1	7376078	0.88832	0.11168	0.015	0.05076	0.19841	0.744166	0.178731
168	1914072_F_0_19	1	7397068	0.91837	0.08163	0.02	0.03061	0.14994	0.795852	0.138693
169	1897722_F_0_6	1	7563867	0.57868	0.42132	0.015	0.17259	0.48762	0.646056	0.368733
170	1961093_F_0_63	1	7757135	0.57614	0.42386	0.015	0.25888	0.4884	0.469943	0.369135
171	1883372_F_0_17	1	7883172	0.94211	0.05789	0.05	0.06316	0.10909	0.421029	0.103129
172	2661176_F_0_7	1	7949309	0.9175	0.0825	0	0.085	0.15139	0.438536	0.139928
173	1927135_F_0_12	1	7991190	0.82632	0.17368	0.05	0.14737	0.28704	0.486587	0.245837
174	1927135_F_0_35	1	7991213	0.9382	0.0618	0.11	0.04494	0.11596	0.612453	0.109238
175	1917420_F_0_6	1	7991250	0.8425	0.1575	0	0.155	0.26539	0.415954	0.230172
176	2661800_F_0_32	1	8009252	0.74874	0.25126	0.005	0.1809	0.37625	0.519203	0.305472
177	2645023_F_0_45	1	8020943	0.89175	0.10825	0.03	0.06186	0.19306	0.679581	0.174427
178	4381622_F_0_25	1	8091284	0.89005	0.10995	0.045	0.10471	0.19572	0.465001	0.176568
179	2645637_F_0_32	1	8091291	0.93915	0.06085	0.055	0.03704	0.11429	0.675912	0.107763
180	2648807_F_0_36	1	8108018	0.8225	0.1775	0	0.145	0.29199	0.503408	0.249359
181	1899956_F_0_53	1	8119853	0.87121	0.12879	0.01	0.08586	0.2244	0.61738	0.199227
182	2655439_F_0_52	1	8123755	0.90306	0.09694	0.02	0.05102	0.17508	0.70859	0.159758
183	1979589_F_0_27	1	8147423	0.81818	0.18182	0.01	0.10101	0.29752	0.660493	0.253263
184	2646456_F_0_16	1	8184543	0.91969	0.08031	0.035	0.02591	0.14772	0.824601	0.13681
185	2644860_F_0_60	1	8240093	0.79882	0.20118	0.155	0.05917	0.32142	0.815911	0.26976
186	2652544_F_0_16	1	8380277	0.6475	0.3525	0	0.225	0.45649	0.507109	0.352297
187	2644998_F_0_6	1	8462272	0.81566	0.18434	0.01	0.15657	0.30072	0.47935	0.255502
188	2651171_F_0_15	1	8495253	0.69459	0.30541	0.075	0.11351	0.42427	0.732458	0.334267
189	2207341_F_0_20	1	8554502	0.51263	0.48737	0.01	0.23737	0.49968	0.524956	0.37484
190	2665707_F_0_15	1	8558328	0.86616	0.13384	0.01	0.08586	0.23185	0.629674	0.204976
191	2648378_F_0_23	1	8615205	0.5075	0.4925	0	0.205	0.49989	0.58991	0.374944
192	1931335_F_0_47	1	8626421	0.51282	0.48718	0.025	0.1641	0.49967	0.671583	0.374836
193	2658421_F_0_17	1	8728920	0.51005	0.48995	0.005	0.19598	0.4998	0.607883	0.374899
194	2651885_F_0_49	1	8745568	0.50503	0.49497	0.005	0.26633	0.49995	0.467287	0.374975
195	1919530_F_0_35	1	8842941	0.6375	0.3625	0	0.725	0.46219	-0.568619	0.355379
196	3628876_F_0_19	1	8906374	0.61558	0.38442	0.005	0.23618	0.47328	0.500972	0.361284
197	6434484_F_0_10	1	9063889	0.82081	0.17919	0.135	0.20809	0.29416	0.292596	0.250896
198	6434484_F_0_51	1	9063930	0.77807	0.22193	0.065	0.14439	0.34535	0.581902	0.285719
199	1948060_F_0_48	1	9063993	0.76923	0.23077	0.025	0.13333	0.35503	0.624454	0.292007
200	2650558_F_0_59	1	9105356	0.89378	0.10622	0.035	0.11917	0.18987	0.37236	0.171848
201	10824645_F_0_6	1	9363004	0.84596	0.15404	0.01	0.14646	0.26062	0.438032	0.226661
202	2650959_F_0_7	1	9402132	0.80303	0.19697	0.01	0.14141	0.31635	0.552995	0.266308
203	2658337_F_0_18	1	9407679	0.94385	0.05615	0.065	0.05882	0.10599	0.445042	0.100377
204	2658337_F_0_62	1	9407723	0.86224	0.13776	0.02	0.09184	0.23756	0.613403	0.209346
205	2654984_F_0_49	1	9407776	0.83938	0.16062	0.035	0.10363	0.26964	0.615673	0.233289
206	1878316_F_0_55	1	9540317	0.8198	0.1802	0.015	0.13706	0.29546	0.536113	0.251809
207	2654659_F_0_60	1	9654620	0.5325	0.4675	0	0.265	0.49789	0.467754	0.373942
208	1944983_F_0_35	1	9731434	0.63819	0.36181	0.005	0.31156	0.46181	0.32535	0.355174
209	2648837_F_0_14	1	9794241	0.63918	0.36082	0.03	0.20619	0.46126	0.552985	0.354878
210	1942761_F_0_58	1	9796194	0.64824	0.35176	0.005	0.25126	0.45605	0.449052	0.352059
211	2658340_F_0_61	1	9805416	0.52381	0.47619	0.16	0.27381	0.49887	0.45114	0.374432
212	2652295_F_0_16	1	9809313	0.85128	0.14872	0.025	0.05128	0.2532	0.797472	0.221148
213	6212484_F_0_13	1	9870736	0.8801	0.1199	0.02	0.07653	0.21104	0.637367	0.188777
214	2227084_F_0_63	1	9932961	0.92893	0.07107	0.015	0.03046	0.13203	0.769295	0.123321
215	2654382_F_0_25	1	9935622	0.92408	0.07592	0.045	0.07853	0.14031	0.440311	0.130469
216	2690625_F_0_9	1	10059208	0.85393	0.14607	0.11	0.1236	0.24946	0.50453	0.21835
217	2690625_F_0_11	1	10059210	0.67337	0.32663	0.005	0.23116	0.43989	0.474505	0.343136
218	1915848_F_0_45	1	10161818	0.89583	0.10417	0.16	0.05357	0.18663	0.712961	0.16922
219	2006602_F_0_8	1	10170824	0.885	0.115	0	0.11	0.20355	0.459592	0.182834
220	1947446_F_0_19	1	10170901	0.87688	0.12312	0.005	0.12563	0.21592	0.418164	0.192612
221	2656901_F_0_21	1	10176184	0.88947	0.11053	0.05	0.16842	0.19662	0.143424	0.177295
222	10748884_F_0_57	1	10247997	0.93467	0.06533	0.005	0.03015	0.12212	0.753112	0.114667
223	2649812_F_0_17	1	10437718	0.755	0.245	0	0.21	0.36995	0.432356	0.301518
224	1936353_F_0_51	1	10461316	0.66	0.34	0	0.26	0.4488	0.420677	0.348089
225	2657754_F_0_5	1	10593495	0.70681	0.29319	0.045	0.13613	0.41446	0.671549	0.328571
226	1962624_F_0_50	1	10607594	0.93622	0.06378	0.02	0.03571	0.11942	0.700971	0.112293
227	1899536_F_0_58	1	10610803	0.92462	0.07538	0.005	0.05025	0.13939	0.639501	0.12968
228	1978768_F_0_55	1	10649450	0.89141	0.10859	0.01	0.10606	0.19359	0.452141	0.174857
229	2682460_F_0_52	1	10649567	0.90051	0.09949	0.02	0.09694	0.17918	0.45898	0.16313
230	1963030_F_0_28	1	10661592	0.87931	0.12069	0.13	0.10345	0.21225	0.512603	0.189723
231	2068397_F_0_42	1	10689933	0.60054	0.39946	0.08	0.15761	0.47978	0.671495	0.364687
232	5339491_F_0_63	1	10715295	0.57071	0.42929	0.01	0.25253	0.49	0.484633	0.36995
233	1958732_F_0_34	1	10759850	0.65263	0.34737	0.05	0.18947	0.45341	0.582122	0.350619
234	1933913_F_0_68	1	10793956	0.93207	0.06793	0.08	0.03804	0.12664	0.699621	0.118613
235	6434961_F_0_14	1	10793968	0.93147	0.06853	0.015	0.05584	0.12766	0.562588	0.119518
236	2018254_F_0_24	1	10994266	0.79293	0.20707	0.01	0.19192	0.32838	0.415555	0.274466
237	2674155_F_0_35	1	10997508	0.50296	0.49704	0.155	0.11834	0.49998	0.763311	0.374991
238	2013062_F_0_39	1	11024479	0.83756	0.16244	0.015	0.2132	0.2721	0.216465	0.235086
239	3625765_F_0_27	1	11024533	0.87	0.13	0	0.2	0.2262	0.115827	0.200617
240	2657170_F_0_65	1	11025117	0.69632	0.30368	0.185	0.11656	0.42292	0.724392	0.333488
241	2668322_F_0_10	1	11031051	0.80928	0.19072	0.03	0.20619	0.30869	0.332048	0.261046
242	2645200_F_0_45	1	11086139	0.81563	0.18438	0.2	0.09375	0.30076	0.68829	0.25552
243	2715723_F_0_8	1	11139892	0.72864	0.27136	0.005	0.19095	0.39544	0.51712	0.317258
244	2655543_F_0_48	1	11139973	0.69512	0.30488	0.18	0.26829	0.42385	0.367017	0.334029
245	2652521_F_0_15	1	11144926	0.51523	0.48477	0.015	0.26904	0.49954	0.461425	0.374768
246	2652585_F_0_13	1	11273252	0.87887	0.12113	0.03	0.24227	0.21292	-0.137845	0.190249
247	1976249_F_0_18	1	11350000	0.94693	0.05307	0.105	0.03911	0.10051	0.610884	0.0954563
248	1932888_F_0_22	1	11402388	0.94663	0.05337	0.11	0.03933	0.10104	0.610748	0.0959384
249	1932888_F_0_23	1	11402389	0.90374	0.09626	0.065	0.03209	0.17398	0.815554	0.158852
250	2067125_F_0_9	1	11498706	0.77665	0.22335	0.015	0.10152	0.34693	0.707376	0.286749
251	2664950_F_0_28	1	11503441	0.76263	0.23737	0.01	0.12121	0.36205	0.665212	0.296511
252	2652590_F_0_9	1	11556001	0.52023	0.47977	0.135	0.28902	0.49918	0.42101	0.37459
253	1941913_F_0_14	1	11607580	0.53049	0.46951	0.18	0.09756	0.49814	0.804151	0.374069
254	2654863_F_0_21	1	11612569	0.69598	0.30402	0.005	0.29648	0.42318	0.2994	0.333641
255	4377011_F_0_61	1	11645825	0.57923	0.42077	0.085	0.16393	0.48744	0.663692	0.368644
256	1938544_F_0_19	1	11693005	0.88095	0.11905	0.16	0.09524	0.20975	0.545936	0.187756
257	1995412_F_0_33	1	11693019	0.76596	0.23404	0.06	0.08511	0.35853	0.762614	0.294258
258	1941455_F_0_68	1	11803715	0.83636	0.16364	0.175	0.07273	0.27372	0.734291	0.236262
259	1928546_F_0_19	1	11886441	0.59296	0.40704	0.005	0.1407	0.48272	0.708527	0.366209
260	1929754_F_0_15	1	11937759	0.78643	0.21357	0.005	0.14573	0.33591	0.566164	0.279496
261	2677722_F_0_5	1	12112065	0.945	0.055	0	0.02	0.10395	0.8076	0.0985472
262	1955613_F_0_50	1	12131312	0.73	0.27	0	0.24	0.3942	0.391172	0.316503
263	3629410_F_0_13	1	12199378	0.74595	0.25405	0.075	0.21622	0.37902	0.429529	0.30719
264	1940167_F_0_23	1	12238441	0.65337	0.34663	0.185	0.11656	0.45295	0.742665	0.350371
265	1944932_F_0_33	1	12238856	0.8882	0.1118	0.195	0.03727	0.1986	0.812336	0.17888
266	1944932_F_0_67	1	12238890	0.67112	0.32888	0.065	0.20856	0.44143	0.527536	0.344003
267	2654245_F_0_47	1	12275440	0.90179	0.09821	0.16	0.08929	0.17714	0.495935	0.161442
268	2646279_F_0_12	1	12375178	0.59645	0.40355	0.015	0.24873	0.4814	0.483319	0.365524
269	1915637_F_0_51	1	12524070	0.84264	0.15736	0.015	0.12183	0.2652	0.540611	0.230031
270	2234456_F_0_46	1	12576285	0.67	0.33	0	0.28	0.4422	0.366802	0.34443
271	1904336_F_0_32	1	12630174	0.6599	0.3401	0.015	0.2132	0.44886	0.525019	0.348125
272	2655822_F_0_13	1	12696940	0.61055	0.38945	0.005	0.16583	0.47556	0.651295	0.36248
273	2205813_F_0_28	1	12971059	0.83333	0.16667	0.175	0.0303	0.27778	0.890921	0.239201
274	6433541_F_0_33	1	12987245	0.74619	0.25381	0.015	0.10152	0.37878	0.731982	0.307043
275	8554179_F_0_11	1	13011249	0.855	0.145	0	0.29	0.24795	-0.169591	0.21721
276	2650574_F_0_17	1	13046361	0.83249	0.16751	0.015	0.15228	0.2789	0.453998	0.240008
277	1936607_F_0_34	1	13125828	0.84171	0.15829	0.005	0.17588	0.26647	0.339963	0.230966
278	2652202_F_0_45	1	13197323	0.93655	0.06345	0.015	0.04569	0.11885	0.615566	0.111786
279	2650199_F_0_63	1	13228595	0.75146	0.24854	0.145	0.19298	0.37353	0.483361	0.303771
280	2652656_F_0_68	1	13234768	0.935	0.065	0	0.07	0.12155	0.424105	0.114163
281	1927979_F_0_57	1	13327759	0.88832	0.11168	0.015	0.07107	0.19841	0.641802	0.178731
282	15057796_F_0_66	1	13347585	0.78093	0.21907	0.03	0.3866	0.34216	-0.129881	0.283621
283	100059137_F_0_10	1	13393871	0.65659	0.34341	0.09	0.14835	0.45096	0.671035	0.349277
284	1909413_F_0_60	1	13593354	0.94724	0.05276	0.005	0.09548	0.09996	0.0448179	0.0949575
285	1896446_F_0_51	1	13802245	0.84264	0.15736	0.015	0.05076	0.2652	0.808597	0.230031
286	2026323_F_0_10	1	13866612	0.56443	0.43557	0.03	0.11856	0.4917	0.758877	0.370814
287	2645948_F_0_67	1	13871805	0.62209	0.37791	0.14	0.05814	0.47019	0.876348	0.35965
288	5339245_F_0_35	1	13986766	0.62722	0.37278	0.155	0.08284	0.46763	0.822851	0.358291
289	2653755_F_0_12	1	14044648	0.85606	0.14394	0.01	0.13636	0.24644	0.446681	0.216076
290	2673644_F_0_37	1	14059941	0.56784	0.43216	0.005	0.27136	0.4908	0.447107	0.370355
291	2216275_F_0_44	1	14127109	0.66237	0.33763	0.03	0.15979	0.44727	0.642744	0.347246
292	2649456_F_0_39	1	14204863	0.9475	0.0525	0	0.015	0.09949	0.849231	0.0945386
293	1886468_F_0_56	1	14216243	0.65404	0.34596	0.01	0.17677	0.45254	0.609383	0.350146
294	1906387_F_0_24	1	14216449	0.75253	0.24747	0.01	0.15152	0.37246	0.593191	0.303095
295	2654214_F_0_29	1	14244742	0.85459	0.14541	0.02	0.09694	0.24853	0.609946	0.217648
296	100155715_F_0_35	1	14327645	0.92529	0.07471	0.13	0.06897	0.13826	0.501157	0.128699
297	2647353_F_0_45	1	14366455	0.52484	0.47516	0.195	0.10559	0.49877	0.788299	0.374382
298	2647353_F_0_46	1	14366456	0.76884	0.23116	0.005	0.44221	0.35545	-0.244085	0.292278
299	1899014_F_0_42	1	14404090	0.54464	0.45536	0.16	0.125	0.49601	0.747989	0.372999
300	5195941_F_0_13	1	14414416	0.88663	0.11337	0.14	0.02907	0.20104	0.855402	0.180827
301	2646905_F_0_61	1	14477276	0.92564	0.07436	0.025	0.0359	0.13766	0.739213	0.128186
302	2239516_F_0_7	1	14520639	0.54032	0.45968	0.07	0.13441	0.49675	0.729421	0.373369
303	2674239_F_0_61	1	14709563	0.91534	0.08466	0.055	0.10582	0.15498	0.317202	0.142975
304	1935716_F_0_34	1	14883349	0.92172	0.07828	0.01	0.10606	0.14431	0.265054	0.133893
305	2004357_F_0_23	1	14982050	0.84259	0.15741	0.19	0.17901	0.26526	0.325153	0.230082
306	2004357_F_0_29	1	14982056	0.8324	0.1676	0.105	0.02235	0.27902	0.919898	0.240094
307	2677788_F_0_29	1	15138443	0.94	0.06	0	0.09	0.1128	0.202128	0.106438
308	2678857_F_0_30	1	15138673	0.89896	0.10104	0.035	0.08808	0.18166	0.515138	0.165161
309	2661268_F_0_15	1	15141298	0.74874	0.25126	0.005	0.28141	0.37625	0.252066	0.305472
310	1909543_F_0_48	1	15168194	0.6725	0.3275	0	0.285	0.44049	0.352993	0.343473
311	2658084_F_0_54	1	15170676	0.77108	0.22892	0.17	0.04819	0.35303	0.863496	0.290716
312	2661090_F_0_23	1	15259714	0.94845	0.05155	0.03	0.09278	0.09778	0.0511352	0.0930042
313	1928676_F_0_15	1	15327389	0.5775	0.4225	0	0.245	0.48799	0.497941	0.368922
314	2665323_F_0_5	1	15336619	0.91071	0.08929	0.02	0.07653	0.16263	0.529423	0.14941
315	2653732_F_0_47	1	15404773	0.92105	0.07895	0.145	0.07602	0.14543	0.477274	0.134858
316	2653732_F_0_67	1	15404793	0.7199	0.2801	0.045	0.27749	0.40329	0.311934	0.321967
317	2719339_F_0_9	1	15404801	0.92424	0.07576	0.01	0.09091	0.14004	0.350828	0.130235
318	1995311_F_0_11	1	15760832	0.85054	0.14946	0.08	0.04891	0.25424	0.807623	0.221924
319	2653090_F_0_59	1	15766817	0.80867	0.19133	0.02	0.15816	0.30944	0.488883	0.261567
320	1945518_F_0_40	1	15791376	0.64167	0.35833	0.1	0.17222	0.45986	0.625495	0.354124
321	2665257_F_0_8	1	15825279	0.50546	0.49454	0.085	0.1694	0.49994	0.661159	0.37497
322	1897206_F_0_9	1	15869492	0.85969	0.14031	0.02	0.11735	0.24124	0.513555	0.212146
323	1899874_F_0_67	1	15869889	0.73096	0.26904	0.015	0.13198	0.39331	0.664438	0.315967
324	2653069_F_0_31	1	15880356	0.81407	0.18593	0.005	0.23116	0.30272	0.23639	0.2569
325	2005290_F_0_10	1	16460703	0.76111	0.23889	0.1	0.14444	0.36364	0.602794	0.297525
326	2648205_F_0_60	1	16617287	0.51366	0.48634	0.085	0.21858	0.49963	0.562516	0.374813
327	2654446_F_0_64	1	16624483	0.60429	0.39571	0.185	0.20245	0.47825	0.576686	0.363887
328	1943009_F_0_10	1	16681193	0.87056	0.12944	0.015	0.04569	0.22537	0.797267	0.199975
329	2650621_F_0_25	1	16716715	0.55882	0.44118	0.15	0.12941	0.49308	0.737548	0.371516
330	2223997_F_0_53	1	16738593	0.83503	0.16497	0.015	0.05584	0.27552	0.797329	0.237557
331	2666783_F_0_10	1	16753443	0.71859	0.28141	0.005	0.26131	0.40443	0.353881	0.322652
332	1939088_F_0_52	1	16973285	0.94975	0.05025	0.005	0.0402	0.09545	0.578837	0.0908945
333	2647999_F_0_52	1	17106807	0.77638	0.22362	0.005	0.18593	0.34723	0.464534	0.286944
334	2012915_F_0_6	1	17334702	0.72613	0.27387	0.005	0.13568	0.39773	0.658864	0.318636
335	2009270_F_0_35	1	17342460	0.7602	0.2398	0.02	0.13265	0.36459	0.636167	0.298128
336	2647783_F_0_25	1	17416777	0.65327	0.34673	0.005	0.19095	0.45302	0.578495	0.350405
337	1875119_F_0_11	1	17458074	0.75377	0.24623	0.005	0.20101	0.3712	0.458486	0.302306
338	1892398_F_0_66	1	17464085	0.63889	0.36111	0.1	0.13333	0.46142	0.711044	0.354965
339	2657613_F_0_8	1	17464093	0.89011	0.10989	0.09	0.08791	0.19563	0.550631	0.176493
340	2657807_F_0_16	1	17470340	0.89594	0.10406	0.015	0.16751	0.18646	0.10163	0.169079
341	2644918_F_0_66	1	17548395	0.89062	0.10938	0.04	0.10417	0.19482	0.465301	0.175852
342	1953222_F_0_24	1	17583760	0.72335	0.27665	0.015	0.1269	0.40023	0.682932	0.320138
343	1937845_F_0_27	1	17584283	0.68622	0.31378	0.02	0.18878	0.43064	0.561629	0.337917
344	2649544_F_0_35	1	17695744	0.5101	0.4899	0.01	0.23232	0.4998	0.535174	0.374898
345	2053608_F_0_58	1	17891827	0.93056	0.06944	0.1	0.09444	0.12924	0.269266	0.120885
346	2680441_F_0_45	1	17914742	0.73421	0.26579	0.05	0.07895	0.39029	0.797715	0.314128
347	2656309_F_0_28	1	17914791	0.66332	0.33668	0.005	0.28141	0.44666	0.369968	0.346904
348	1966938_F_0_18	1	18020543	0.68649	0.31351	0.075	0.14054	0.43045	0.673504	0.337802
349	2654567_F_0_19	1	18023436	0.75	0.25	0.07	0.10215	0.375	0.7276	0.304688
350	2654567_F_0_43	1	18023460	0.81534	0.18466	0.12	0.10795	0.30112	0.641505	0.255784
351	2670421_F_0_52	1	18023535	0.94388	0.05612	0.02	0.09184	0.10595	0.133176	0.100329
352	2005367_F_0_11	1	18119566	0.9375	0.0625	0	0.085	0.11719	0.274682	0.110321
353	2657603_F_0_26	1	18127072	0.58247	0.41753	0.03	0.18557	0.4864	0.618483	0.368106
354	1938367_F_0_8	1	18199840	0.71221	0.28779	0.14	0.06395	0.40993	0.843998	0.325911
355	1952443_F_0_67	1	18216263	0.85492	0.14508	0.035	0.09326	0.24806	0.624043	0.217296
356	2649204_F_0_30	1	18278172	0.6475	0.3525	0	0.315	0.45649	0.309952	0.352297
357	1945329_F_0_65	1	18368842	0.71728	0.28272	0.045	0.23037	0.40558	0.431999	0.323332
358	2648194_F_0_61	1	18398400	0.8625	0.1375	0	0.165	0.23719	0.304355	0.209059
359	2645906_F_0_12	1	18403996	0.88235	0.11765	0.065	0.10695	0.20761	0.484851	0.186065
360	1988643_F_0_58	1	18445019	0.92462	0.07538	0.005	0.1206	0.13939	0.134802	0.12968
361	3628783_F_0_10	1	18486861	0.74372	0.25628	0.005	0.1608	0.3812	0.578174	0.308544
362	2690934_F_0_40	1	18497195	0.60894	0.39106	0.105	0.14525	0.47626	0.69502	0.36285
363	2658603_F_0_64	1	18570219	0.92602	0.07398	0.02	0.12755	0.13701	0.0690461	0.127628
364	2673398_F_0_60	1	18777724	0.64088	0.35912	0.095	0.14365	0.4603	0.687921	0.354365
365	2659874_F_0_8	1	18852516	0.62563	0.37437	0.005	0.19598	0.46844	0.581633	0.358719
366	2652737_F_0_32	1	18852584	0.6275	0.3725	0	0.185	0.46749	0.60427	0.358215
367	2715140_F_0_55	1	18874039	0.93158	0.06842	0.05	0.04211	0.12748	0.669674	0.119352
368	2715741_F_0_28	1	19035979	0.73316	0.26684	0.035	0.17098	0.39127	0.563013	0.314726
369	1940513_F_0_8	1	19038547	0.76796	0.23204	0.095	0.09945	0.3564	0.72096	0.292886
370	1914746_F_0_20	1	19039047	0.89835	0.10165	0.09	0.12637	0.18263	0.308055	0.165957
371	1898987_F_0_46	1	19072128	0.935	0.065	0	0.09	0.12155	0.259564	0.114163
372	3626181_F_0_29	1	19128825	0.69744	0.30256	0.025	0.20513	0.42204	0.513956	0.332978
373	2665845_F_0_22	1	19129046	0.68974	0.31026	0.025	0.21026	0.42799	0.508727	0.336407
374	2657393_F_0_18	1	19134547	0.51862	0.48138	0.06	0.22872	0.49931	0.541928	0.374653
375	1941262_F_0_10	1	19210441	0.9375	0.0625	0	0.075	0.11719	0.360014	0.110321
376	1951759_F_0_25	1	19245450	0.86683	0.13317	0.005	0.03518	0.23087	0.84762	0.204221
377	1946318_F_0_6	1	19245932	0.9359	0.0641	0.025	0.04615	0.11999	0.615385	0.112784
378	1917491_F_0_10	1	19275583	0.6802	0.3198	0.015	0.19289	0.43505	0.556626	0.340419
379	3628717_F_0_51	1	19349837	0.58838	0.41162	0.01	0.23737	0.48438	0.509951	0.367067
380	2678505_F_0_67	1	19378837	0.85829	0.14171	0.065	0.04813	0.24326	0.802146	0.21367
381	2653479_F_0_7	1	19392695	0.51429	0.48571	0.125	0.18286	0.49959	0.63398	0.374796
382	2224971_F_0_34	1	19412140	0.57614	0.42386	0.015	0.21827	0.4884	0.553092	0.369135
383	1972994_F_0_22	1	19424105	0.9235	0.0765	0.085	0.12022	0.1413	0.149186	0.131313
384	1987621_F_0_8	1	19519923	0.94444	0.05556	0.01	0.0404	0.10494	0.615018	0.0994393
385	1953985_F_0_18	1	19528965	0.88462	0.11538	0.025	0.13846	0.20414	0.32174	0.183299
386	1912149_F_0_61	1	19554849	0.64096	0.35904	0.06	0.10106	0.46026	0.780428	0.354341
387	2653809_F_0_16	1	19647543	0.69949	0.30051	0.01	0.13636	0.4204	0.675642	0.332036
388	2021886_F_0_42	1	19660583	0.74176	0.25824	0.09	0.07692	0.38311	0.799222	0.30972
389	2234392_F_0_20	1	19685162	0.79688	0.20312	0.04	0.04167	0.32373	0.871282	0.271326
390	1919465_F_0_68	1	19691641	0.80151	0.19849	0.005	0.19598	0.31819	0.384079	0.267563
391	2651730_F_0_7	1	19852187	0.7298	0.2702	0.01	0.12626	0.39439	0.67986	0.316615
392	2654346_F_0_20	1	19858905	0.95	0.05	0.15	0.05294	0.095	0.442737	0.0904875
393	2696260_F_0_33	1	19874569	0.52419	0.47581	0.07	0.15591	0.49883	0.687449	0.374414
394	2650907_F_0_46	1	19966866	0.82071	0.17929	0.01	0.11616	0.29429	0.605287	0.250987
395	1933402_F_0_62	1	19979451	0.87374	0.12626	0.01	0.07071	0.22064	0.679523	0.196297
396	5339341_F_0_68	1	20034695	0.82821	0.17179	0.025	0.11795	0.28456	0.5855	0.24407
397	2655407_F_0_48	1	20052790	0.5925	0.4075	0	0.215	0.48289	0.554764	0.366297
398	2644696_F_0_13	1	20137197	0.6175	0.3825	0	0.205	0.47239	0.566037	0.360813
399	1908254_F_0_8	1	20153893	0.73367	0.26633	0.005	0.1005	0.3908	0.742835	0.314436
400	1887681_F_0_42	1	20160579	0.67005	0.32995	0.015	0.13198	0.44217	0.701518	0.344411
401	2648093_F_0_15	1	20173961	0.50754	0.49246	0.005	0.25126	0.49989	0.497369	0.374943
402	2008384_F_0_22	1	20187573	0.75538	0.24462	0.07	0.1129	0.36957	0.69451	0.301274
403	100057558_F_0_33	1	20189741	0.93865	0.06135	0.185	0.03681	0.11517	0.680386	0.10854
404	2655434_F_0_51	1	20258459	0.74352	0.25648	0.035	0.11917	0.38139	0.687538	0.308665
405	1898569_F_0_8	1	20394324	0.92564	0.07436	0.025	0.07692	0.13766	0.441232	0.128186
406	2004412_F_0_25	1	20844038	0.75258	0.24742	0.03	0.15464	0.37241	0.584759	0.303063
407	2653731_F_0_15	1	20990542	0.90452	0.09548	0.005	0.0603	0.17272	0.65088	0.15781
408	2671595_F_0_47	1	21136801	0.92982	0.07018	0.145	0.03509	0.1305	0.731111	0.121993
409	1920447_F_0_27	1	21169085	0.57714	0.42286	0.125	0.08	0.4881	0.836099	0.368979
410	1948592_F_0_49	1	21258016	0.80588	0.19412	0.15	0.08235	0.31287	0.736792	0.26393
411	3933383_F_0_49	1	21279372	0.83621	0.16379	0.13	0.05172	0.27393	0.811193	0.236408
412	2655299_F_0_20	1	21336823	0.7125	0.2875	0	0.255	0.40969	0.377578	0.325766
413	1924355_F_0_7	1	21336876	0.93114	0.06886	0.165	0.02994	0.12824	0.766532	0.120014
414	1924355_F_0_32	1	21336901	0.74093	0.25907	0.035	0.14508	0.3839	0.622089	0.310214
415	2646984_F_0_25	1	21397324	0.78649	0.21351	0.075	0.23243	0.33585	0.307935	0.27945
416	2646984_F_0_64	1	21397363	0.89247	0.10753	0.07	0.05376	0.19193	0.719898	0.173515
417	2655865_F_0_43	1	21406972	0.8995	0.1005	0.005	0.05025	0.1808	0.722069	0.164455
418	2678498_F_0_34	1	21408227	0.66033	0.33967	0.08	0.16848	0.44859	0.624423	0.347973
419	2658705_F_0_47	1	21408312	0.70541	0.29459	0.075	0.14595	0.41562	0.648838	0.329246
420	2659588_F_0_15	1	21414006	0.73232	0.26768	0.01	0.25253	0.39205	0.355873	0.315201
421	2205619_F_0_49	1	21476046	0.93401	0.06599	0.015	0.04061	0.12327	0.670561	0.115673
422	5339354_F_0_44	1	21500194	0.74619	0.25381	0.015	0.19289	0.37878	0.49076	0.307043
423	2649000_F_0_42	1	21838084	0.895	0.105	0	0.08	0.18795	0.574355	0.170287
424	2206979_F_0_25	1	22229244	0.5875	0.4125	0	0.275	0.48469	0.432627	0.367227
425	1930439_F_0_20	1	22232366	0.75668	0.24332	0.065	0.17647	0.36823	0.520761	0.300434
426	8552944_F_0_5	1	22291959	0.52941	0.47059	0.065	0.2139	0.49827	0.570715	0.374134
427	2650015_F_0_15	1	22418091	0.88	0.12	0	0.15	0.2112	0.289773	0.188897
428	2648061_F_0_17	1	22585890	0.63947	0.36053	0.05	0.21579	0.46109	0.532	0.354791
429	2677166_F_0_48	1	22774827	0.9096	0.0904	0.115	0.0452	0.16445	0.725144	0.150933
430	1899760_F_0_60	1	23020870	0.93005	0.06995	0.035	0.09845	0.13011	0.243333	0.121649
431	1901361_F_0_11	1	23021155	0.92211	0.07789	0.005	0.09548	0.14365	0.335329	0.133329
432	2693228_F_0_21	1	23182685	0.89106	0.10894	0.105	0.09497	0.19414	0.510817	0.175298
433	2653547_F_0_19	1	23493151	0.88579	0.11421	0.015	0.1269	0.20234	0.372838	0.181863
434	1881193_F_0_34	1	23725387	0.81606	0.18394	0.035	0.1399	0.30021	0.533993	0.255148
435	100057866_F_0_26	1	23758315	0.78804	0.21196	0.08	0.07609	0.33406	0.772227	0.278266
436	2663366_F_0_24	1	23796726	0.7625	0.2375	0	0.215	0.36219	0.406389	0.296598
437	15008974_F_0_16	1	23841452	0.88636	0.11364	0.01	0.13636	0.20145	0.323107	0.18116
438	2649275_F_0_21	1	23926721	0.85354	0.14646	0.01	0.17172	0.25003	0.313202	0.218764
439	2656709_F_0_51	1	23927854	0.84264	0.15736	0.015	0.18274	0.2652	0.310935	0.230031
440	1914848_F_0_40	1	24492387	0.73333	0.26667	0.025	0.22564	0.39111	0.423078	0.314629
441	2660665_F_0_48	1	24492461	0.7601	0.2399	0.01	0.17677	0.36469	0.515287	0.298194
442	2645776_F_0_57	1	24531258	0.74084	0.25916	0.045	0.13089	0.38399	0.659132	0.310267
443	2657975_F_0_47	1	24729404	0.65385	0.34615	0.155	0.10059	0.45266	0.77778	0.35021
444	1932502_F_0_24	1	24930985	0.91124	0.08876	0.155	0.05917	0.16176	0.634211	0.14868
445	2225616_F_0_47	1	24978588	0.86923	0.13077	0.025	0.13846	0.22734	0.390956	0.201497
446	3628914_F_0_50	1	24990273	0.73869	0.26131	0.005	0.28141	0.38605	0.271053	0.311535
447	1990150_F_0_44	1	25032160	0.5241	0.4759	0.17	0.15663	0.49884	0.686012	0.374419
448	2653999_F_0_40	1	25045521	0.83951	0.16049	0.19	0.08642	0.26947	0.679296	0.23316
449	2653999_F_0_51	1	25045532	0.57592	0.42408	0.045	0.27225	0.48847	0.442647	0.36917
450	1933695_F_0_54	1	25052021	0.62953	0.37047	0.035	0.1399	0.46644	0.700069	0.357659
451	2164644_F_0_39	1	25137581	0.52604	0.47396	0.04	0.21875	0.49864	0.561307	0.374321
452	1945570_F_0_57	1	25137665	0.81481	0.18519	0.19	0.07407	0.30178	0.754556	0.256251
453	1931407_F_0_34	1	25160204	0.81638	0.18362	0.115	0.12994	0.2998	0.566578	0.254865
454	2658646_F_0_45	1	25262986	0.5117	0.4883	0.145	0.30994	0.49973	0.379785	0.374863
455	2672892_F_0_40	1	25481167	0.76216	0.23784	0.075	0.12973	0.36254	0.642164	0.296825
456	2648920_F_0_38	1	25498667	0.84555	0.15445	0.045	0.10995	0.26119	0.579042	0.22708
457	2688359_F_0_8	1	25498703	0.84115	0.15885	0.04	0.16146	0.26724	0.395824	0.231527
458	2656957_F_0_40	1	25616162	0.675	0.325	0.2	0.1125	0.43875	0.74359	0.342499
459	15010226_F_0_6	1	25617965	0.87791	0.12209	0.14	0.10465	0.21437	0.511825	0.191391
460	3933228_F_0_41	1	25813431	0.74745	0.25255	0.02	0.09694	0.37754	0.743233	0.30627
461	2660081_F_0_25	1	25873904	0.7904	0.2096	0.01	0.10606	0.33133	0.679896	0.276444
462	2655626_F_0_38	1	26272503	0.57692	0.42308	0.025	0.2	0.48817	0.590307	0.369013
463	2652683_F_0_63	1	26600810	0.74868	0.25132	0.055	0.10053	0.37632	0.73286	0.305509
464	2659852_F_0_17	1	27092601	0.82576	0.17424	0.01	0.20707	0.28776	0.280407	0.246358
465	2645386_F_0_7	1	27133369	0.93939	0.06061	0.01	0.0202	0.11387	0.822605	0.107389
466	2653461_F_0_57	1	27143855	0.73016	0.26984	0.055	0.05291	0.39405	0.865728	0.316414
467	2655550_F_0_8	1	27161010	0.85641	0.14359	0.025	0.1641	0.24594	0.332764	0.2157
468	2652595_F_0_6	1	27194481	0.75377	0.24623	0.005	0.26131	0.3712	0.29604	0.302306
469	2656499_F_0_60	1	28046585	0.90355	0.09645	0.015	0.10152	0.17429	0.417523	0.159105
470	8552799_F_0_64	1	28215969	0.7775	0.2225	0	0.205	0.34599	0.407497	0.286134
471	2651463_F_0_23	1	28453717	0.72308	0.27692	0.025	0.18462	0.40047	0.538992	0.320282
472	5339506_F_0_55	1	28642087	0.78443	0.21557	0.165	0.08383	0.3382	0.752129	0.28101
473	2656626_F_0_12	1	28918318	0.86127	0.13873	0.135	0.08092	0.23897	0.66138	0.210415
474	2685748_F_0_64	1	28942097	0.84171	0.15829	0.005	0.14573	0.26647	0.453109	0.230966
475	2655630_F_0_60	1	29076329	0.80256	0.19744	0.025	0.12821	0.31691	0.595437	0.266697
476	2647021_F_0_30	1	29755635	0.90909	0.09091	0.065	0.06417	0.16529	0.611773	0.15163
477	2647021_F_0_65	1	29755670	0.89344	0.10656	0.085	0.02732	0.19041	0.85652	0.172282
478	2647766_F_0_11	1	29758145	0.90152	0.09848	0.01	0.04545	0.17757	0.744045	0.161799
479	2663740_F_0_8	1	29954439	0.8995	0.1005	0.005	0.13065	0.1808	0.277378	0.164455
480	2218134_F_0_6	1	30533960	0.66406	0.33594	0.04	0.16146	0.44617	0.63812	0.346635
481	1869615_F_0_51	1	39629048	0.7325	0.2675	0	0.535	0.39189	-0.365179	0.3151
482	2655292_F_0_61	1	41369977	0.87432	0.12568	0.085	0.09836	0.21977	0.552441	0.19562
483	2653224_F_0_49	1	42765999	0.65789	0.34211	0.05	0.28421	0.45014	0.368619	0.348828
484	1920124_F_0_46	1	42973902	0.86126	0.13874	0.045	0.12042	0.23899	0.49613	0.210426
485	3628758_F_0_37	1	43039737	0.92328	0.07672	0.055	0.03704	0.14167	0.738547	0.131633
486	1949972_F_0_18	1	43063012	0.89791	0.10209	0.045	0.05759	0.18334	0.685884	0.166529
487	2646021_F_0_31	1	43065028	0.94416	0.05584	0.015	0.10152	0.10544	0.0371775	0.0998846
488	2227607_F_0_16	1	43551194	0.625	0.375	0.08	0.20652	0.46875	0.559424	0.358887
489	5339527_F_0_11	1	43671977	0.7197	0.2803	0.01	0.24747	0.40347	0.386646	0.322072
490	4375543_F_0_10	1	43730640	0.7525	0.2475	0	0.265	0.37249	0.288572	0.303114
491	2650564_F_0_37	1	43857363	0.8787	0.1213	0.155	0.06509	0.21318	0.694671	0.190451
492	1985877_F_0_49	1	43873276	0.675	0.325	0	0.28	0.43875	0.361823	0.342499
493	2655632_F_0_64	1	44044681	0.81414	0.18586	0.045	0.10995	0.30264	0.636697	0.256839
494	2651935_F_0_41	1	44431753	0.9349	0.0651	0.04	0.05729	0.12173	0.529368	0.114316
495	2652308_F_0_36	1	44431814	0.8995	0.1005	0.005	0.1407	0.1808	0.221792	0.164455
496	2682749_F_0_11	1	44595214	0.80435	0.19565	0.08	0.13043	0.31474	0.585594	0.265211
497	2682749_F_0_29	1	44595232	0.93939	0.06061	0.175	0.06061	0.11387	0.467726	0.107389
498	2647052_F_0_30	1	45106652	0.9325	0.0675	0	0.095	0.12589	0.245373	0.117964
499	1880532_F_0_12	1	45191354	0.90609	0.09391	0.015	0.11675	0.17018	0.313962	0.155701
500	3625708_F_0_31	1	45390026	0.54145	0.45855	0.035	0.74093	0.49656	-0.492126	0.373276
501	2647576_F_0_63	1	45597172	0.8575	0.1425	0	0.125	0.24439	0.488522	0.214525
502	1994330_F_0_48	1	45893918	0.57796	0.42204	0.07	0.26344	0.48785	0.459998	0.368848
503	15005006_F_0_24	1	45901651	0.83714	0.16286	0.125	0.08571	0.27267	0.685664	0.235498
504	2668524_F_0_20	1	45936303	0.535	0.465	0	0.32	0.49755	0.356849	0.373772
505	2206683_F_0_52	1	45955229	0.72727	0.27273	0.12	0.125	0.39669	0.684892	0.318013
506	2650227_F_0_5	1	45986109	0.77136	0.22864	0.005	0.22613	0.35273	0.358915	0.290519
507	1925534_F_0_36	1	45996903	0.7619	0.2381	0.16	0.21429	0.36281	0.40936	0.296999
508	1925534_F_0_68	1	45996935	0.73333	0.26667	0.1	0.15556	0.39111	0.60226	0.314629
509	1892840_F_0_12	1	46250071	0.82915	0.17085	0.005	0.20101	0.28333	0.290545	0.243185
510	2663901_F_0_14	1	46295840	0.87563	0.12437	0.015	0.09645	0.2178	0.557163	0.194085
511	2053006_F_0_39	1	46296932	0.77557	0.22443	0.12	0.1875	0.34812	0.461393	0.287528
512	2053006_F_0_59	1	46296952	0.72928	0.27072	0.095	0.23204	0.39486	0.412349	0.316904
513	2652802_F_0_20	1	46297270	0.59896	0.40104	0.04	0.26042	0.48041	0.457921	0.365015
514	2652805_F_0_10	1	46314216	0.72775	0.27225	0.045	0.52356	0.39626	-0.321254	0.317749
515	19041769_F_0_34	1	46421941	0.94972	0.05028	0.105	0.03352	0.0955	0.649005	0.0909434
516	1938972_F_0_5	1	46608314	0.57789	0.42211	0.005	0.29146	0.48787	0.402587	0.36886
517	2681549_F_0_33	1	46696464	0.6525	0.3475	0	0.295	0.45349	0.34949	0.350662
518	2647056_F_0_66	1	46816974	0.84872	0.15128	0.025	0.14872	0.25679	0.42085	0.223818
519	2655348_F_0_32	1	46961881	0.69697	0.30303	0.01	0.30303	0.42241	0.282616	0.333192
520	1935523_F_0_49	1	47090870	0.625	0.375	0.08	0.13043	0.46875	0.721749	0.358887
521	2024838_F_0_52	1	47091181	0.63947	0.36053	0.05	0.27895	0.46109	0.39502	0.354791
522	2021014_F_0_28	1	47143003	0.90769	0.09231	0.025	0.10256	0.16757	0.387957	0.153537
523	2656699_F_0_29	1	47342438	0.7052	0.2948	0.135	0.2659	0.41578	0.360479	0.329347
524	15009618_F_0_9	1	47589842	0.83735	0.16265	0.17	0.07229	0.27239	0.734608	0.235292
525	2650607_F_0_20	1	47589853	0.88037	0.11963	0.185	0.0184	0.21064	0.912647	0.188453
526	2683909_F_0_35	1	47891942	0.57937	0.42063	0.055	0.16402	0.4874	0.66348	0.368621
527	1947180_F_0_62	1	47914262	0.7027	0.2973	0.075	0.10811	0.41782	0.741252	0.330536
528	2710588_F_0_13	1	47946205	0.71357	0.28643	0.005	0.17085	0.40878	0.582049	0.325227
529	2233125_F_0_37	1	48144002	0.62563	0.37437	0.005	0.18593	0.46844	0.603087	0.358719
530	2657278_F_0_9	1	48147141	0.82	0.18	0	0.11	0.2952	0.627371	0.251628
531	1938493_F_0_33	1	48151942	0.8628	0.1372	0.18	0.12805	0.23675	0.459134	0.208726
532	1893068_F_0_24	1	48257380	0.84264	0.15736	0.015	0.09137	0.2652	0.655468	0.230031
533	1957123_F_0_13	1	48312753	0.60513	0.39487	0.025	0.20513	0.4779	0.570768	0.363703
534	2647416_F_0_50	1	48345323	0.66667	0.33333	0.01	0.21212	0.44444	0.522725	0.345678
535	2661439_F_0_27	1	48639298	0.74372	0.25628	0.005	0.15075	0.3812	0.604538	0.308544
536	2646465_F_0_35	1	48653831	0.92602	0.07398	0.02	0.05612	0.13701	0.590395	0.127628
537	5339490_F_0_24	1	48714585	0.6206	0.3794	0.005	0.23618	0.47091	0.49846	0.360033
538	2669116_F_0_34	1	48908735	0.83081	0.16919	0.01	0.16667	0.28113	0.407143	0.241613
539	1944516_F_0_5	1	48911707	0.86269	0.13731	0.035	0.11917	0.23691	0.496982	0.208848
540	1897728_F_0_57	1	48989049	0.77411	0.22589	0.015	0.18782	0.34973	0.462957	0.288573
541	1900437_F_0_27	1	48989347	0.81701	0.18299	0.03	0.13918	0.29901	0.534531	0.254306
542	1900760_F_0_10	1	48989396	0.78392	0.21608	0.005	0.1608	0.33878	0.525356	0.281393
543	1901142_F_0_35	1	48989777	0.76053	0.23947	0.05	0.17368	0.36425	0.523185	0.29791
544	1943509_F_0_23	1	49039482	0.8883	0.1117	0.06	0.08511	0.19845	0.571126	0.178756
545	2660051_F_0_34	1	49039559	0.79798	0.20202	0.01	0.22222	0.32242	0.310775	0.27044
546	5198069_F_0_23	1	49099019	0.75556	0.24444	0.1	0.17778	0.36938	0.518707	0.301158
547	2650995_F_0_8	1	49161294	0.88384	0.11616	0.01	0.13131	0.20534	0.360524	0.184253
548	2695761_F_0_7	1	49305364	0.85542	0.14458	0.17	0.0241	0.24735	0.902567	0.216761
549	2652242_F_0_68	1	49391591	0.87056	0.12944	0.015	0.1066	0.22537	0.527	0.199975
550	1949053_F_0_24	1	49402984	0.62887	0.37113	0.03	0.15464	0.46679	0.668716	0.357841
551	1963539_F_0_48	1	49597593	0.67898	0.32102	0.12	0.13068	0.43593	0.700227	0.340914
552	2673817_F_0_42	1	49641159	0.63315	0.36685	0.08	0.15761	0.46454	0.660718	0.356642
553	15004704_F_0_26	1	49751538	0.91617	0.08383	0.165	0.02395	0.15361	0.844086	0.141808
554	15005462_F_0_26	1	49751538	0.87571	0.12429	0.115	0.0904	0.21769	0.584731	0.193991
555	2649714_F_0_35	1	49770922	0.89323	0.10677	0.04	0.11979	0.19074	0.371972	0.172549
556	1881099_F_0_65	1	49839991	0.915	0.085	0	0.11	0.15555	0.292832	0.143452
557	2649868_F_0_46	1	49933970	0.70202	0.29798	0.01	0.13131	0.41838	0.686147	0.330857
558	2692024_F_0_49	1	49944891	0.76862	0.23138	0.06	0.06915	0.35569	0.805589	0.29243
559	2076557_F_0_28	1	49949968	0.65909	0.34091	0.01	0.11616	0.44938	0.741511	0.348409
560	1961044_F_0_38	1	50030461	0.59686	0.40314	0.045	0.13613	0.48124	0.717127	0.365442
561	2645017_F_0_17	1	50040592	0.59	0.41	0	0.23	0.4838	0.524597	0.366769
562	2650970_F_0_14	1	50046675	0.86616	0.13384	0.01	0.12626	0.23185	0.455424	0.204976
563	3628887_F_0_19	1	50046829	0.70699	0.29301	0.07	0.10215	0.41431	0.753445	0.328484
564	1896343_F_0_33	1	50051917	0.89646	0.10354	0.01	0.11616	0.18563	0.374239	0.168408
565	2657960_F_0_20	1	50053477	0.73077	0.26923	0.025	0.09744	0.39349	0.75237	0.316073
566	1913305_F_0_6	1	50185109	0.70052	0.29948	0.04	0.10938	0.41958	0.739311	0.331558
567	1945783_F_0_50	1	50206567	0.87949	0.12051	0.025	0.13846	0.21198	0.346825	0.189508
568	2684487_F_0_13	1	50211254	0.595	0.405	0	0.22	0.48195	0.543521	0.365812
569	2656692_F_0_67	1	50284986	0.82181	0.17819	0.06	0.09043	0.29288	0.691239	0.249988
570	2654828_F_0_45	1	50320394	0.83163	0.16837	0.02	0.13265	0.28004	0.526318	0.240831
571	8553044_F_0_6	1	50497380	0.81138	0.18862	0.165	0.05389	0.30609	0.823941	0.259241
572	2648171_F_0_63	1	50547914	0.81649	0.18351	0.06	0.07979	0.29967	0.73374	0.254768
573	100057855_F_0_35	1	50569131	0.86685	0.13315	0.08	0.05978	0.23085	0.741044	0.204198
574	1954034_F_0_6	1	50683386	0.86869	0.13131	0.01	0.11111	0.22814	0.512974	0.202112
575	2001783_F_0_16	1	50707669	0.7936	0.2064	0.14	0.09884	0.32759	0.698281	0.273938
576	1950183_F_0_30	1	50867516	0.68878	0.31122	0.02	0.17347	0.42873	0.595386	0.336822
577	3627712_F_0_6	1	50869309	0.69643	0.30357	0.02	0.21939	0.42283	0.481139	0.333438
578	2651779_F_0_35	1	50870175	0.70659	0.29341	0.165	0.14371	0.41464	0.65341	0.328678
579	4375699_F_0_25	1	50992680	0.78846	0.21154	0.09	0.14835	0.33358	0.555279	0.277943
580	4375699_F_0_42	1	50992697	0.91463	0.08537	0.18	0.09756	0.15616	0.375256	0.14397
581	2671902_F_0_16	1	50997250	0.53947	0.46053	0.05	0.12105	0.49688	0.75638	0.373437
582	2656776_F_0_49	1	51024149	0.9073	0.0927	0.11	0.12921	0.16821	0.231853	0.154066
583	2656776_F_0_51	1	51024151	0.77179	0.22821	0.025	0.15897	0.35226	0.548714	0.290217
584	2653596_F_0_67	1	51024846	0.88	0.12	0	0.1	0.2112	0.526515	0.188897
585	1892096_F_0_41	1	51035417	0.75628	0.24372	0.005	0.28643	0.36864	0.223009	0.300693
586	1905232_F_0_8	1	51035667	0.9375	0.0625	0.16	0.02976	0.11719	0.746053	0.110321
587	2667278_F_0_37	1	51035762	0.94545	0.05455	0.175	0.06061	0.10314	0.412352	0.0978288
588	2655922_F_0_33	1	51071107	0.77778	0.22222	0.01	0.21212	0.34568	0.386369	0.28593
589	1928693_F_0_21	1	51121432	0.65707	0.34293	0.045	0.19372	0.45066	0.570142	0.349112
590	1930005_F_0_53	1	51206209	0.71081	0.28919	0.075	0.11351	0.41112	0.723901	0.326609
591	2645174_F_0_17	1	51209566	0.6525	0.3475	0	0.305	0.45349	0.327438	0.350662
592	3627827_F_0_29	1	51210718	0.525	0.475	0.2	0.2875	0.49875	0.423559	0.374374
593	2664110_F_0_25	1	51228056	0.56566	0.43434	0.01	0.32323	0.49138	0.3422	0.370652
594	2226650_F_0_67	1	51322396	0.93	0.07	0	0.05	0.1302	0.615975	0.121724
595	2655540_F_0_37	1	51463777	0.63065	0.36935	0.005	0.26633	0.46586	0.428305	0.357348
596	2009387_F_0_11	1	51477203	0.65574	0.34426	0.085	0.09836	0.45149	0.782144	0.349568
597	2649534_F_0_11	1	51492751	0.72965	0.27035	0.14	0.0407	0.39452	0.896837	0.316698
598	2651486_F_0_66	1	51671832	0.93229	0.06771	0.04	0.08333	0.12625	0.33996	0.118281
599	1955602_F_0_61	1	51678754	0.7	0.3	0.075	0.21081	0.42	0.498071	0.3318
600	1955602_F_0_63	1	51678756	0.90123	0.09877	0.19	0.03704	0.17802	0.791933	0.162182
601	2658419_F_0_30	1	51682789	0.65691	0.34309	0.06	0.29255	0.45076	0.350985	0.349167
602	2658419_F_0_34	1	51682793	0.84524	0.15476	0.16	0.14286	0.26162	0.453941	0.227397
603	4383632_F_0_23	1	51683016	0.6075	0.3925	0	0.785	0.47689	-0.646082	0.363177
604	2652160_F_0_37	1	51683540	0.7071	0.2929	0.155	0.12426	0.41422	0.700014	0.32843
605	2652160_F_0_46	1	51683549	0.55108	0.44892	0.07	0.30645	0.49478	0.380634	0.372377
606	6434293_F_0_54	1	51684642	0.95	0.05	0	0.06	0.095	0.368421	0.0904875
607	15008207_F_0_10	1	51714061	0.89785	0.10215	0.07	0.15054	0.18343	0.179305	0.166607
608	5339271_F_0_55	1	51714106	0.80711	0.19289	0.015	0.2132	0.31137	0.315284	0.262892
609	2654556_F_0_67	1	51727794	0.50773	0.49227	0.03	0.33505	0.49988	0.329739	0.37494
610	1907888_F_0_63	1	51973893	0.78643	0.21357	0.005	0.18593	0.33591	0.446489	0.279496
611	1935582_F_0_50	1	52144303	0.59091	0.40909	0.065	0.15508	0.48347	0.679236	0.366599
612	1925496_F_0_46	1	52157666	0.59596	0.40404	0.01	0.16162	0.48158	0.664396	0.365622
613	2675945_F_0_6	1	52163663	0.73164	0.26836	0.115	0.11864	0.39269	0.697879	0.315585
614	2655872_F_0_39	1	52201459	0.76823	0.23177	0.04	0.14062	0.35611	0.605122	0.2927
615	2670522_F_0_63	1	52257902	0.86612	0.13388	0.085	0.03825	0.23191	0.835065	0.205021
616	2009103_F_0_18	1	52309730	0.94444	0.05556	0.01	0.09091	0.10494	0.133695	0.0994393
617	2021504_F_0_42	1	52351764	0.74044	0.25956	0.085	0.11475	0.38438	0.701467	0.310504
618	1945959_F_0_35	1	52499779	0.73214	0.26786	0.02	0.20918	0.39222	0.466677	0.315303
619	2222556_F_0_33	1	52513798	0.88	0.12	0	0.17	0.2112	0.195076	0.188897
620	2659482_F_0_10	1	52514757	0.65979	0.34021	0.03	0.25773	0.44893	0.425902	0.348163
621	1883338_F_0_27	1	52518314	0.8075	0.1925	0	0.225	0.31089	0.276271	0.262562
622	2658792_F_0_39	1	52529106	0.81	0.19	0	0.24	0.3078	0.220273	0.26043
623	6432124_F_0_13	1	52535122	0.51263	0.48737	0.01	0.27778	0.49968	0.444084	0.37484
624	2652840_F_0_34	1	52627030	0.58376	0.41624	0.015	0.31472	0.48597	0.352388	0.367886
625	2022600_F_0_9	1	52652116	0.57672	0.42328	0.055	0.17989	0.48823	0.631547	0.369045
626	5198784_F_0_7	1	52674063	0.53125	0.46875	0.2	0.0625	0.49805	0.874511	0.374022
627	2648584_F_0_35	1	52760979	0.73913	0.26087	0.08	0.09783	0.38563	0.746311	0.311277
628	2660315_F_0_30	1	52804851	0.63568	0.36432	0.005	0.23618	0.46318	0.49009	0.355913
629	2674337_F_0_15	1	52852235	0.66949	0.33051	0.115	0.10734	0.44255	0.757451	0.344623
630	8554065_F_0_31	1	52852317	0.66834	0.33166	0.005	0.29146	0.44332	0.342552	0.345056
631	1899843_F_0_33	1	52970740	0.92965	0.07035	0.005	0.0603	0.1308	0.538991	0.122247
632	2644646_F_0_60	1	52972866	0.93386	0.06614	0.055	0.04762	0.12353	0.614507	0.115901
633	2661509_F_0_68	1	53022917	0.81472	0.18528	0.015	0.18782	0.3019	0.377873	0.25633
634	2650350_F_0_32	1	53212856	0.77596	0.22404	0.085	0.09836	0.3477	0.717112	0.287247
635	2023635_F_0_24	1	53314768	0.91117	0.08883	0.015	0.1269	0.16188	0.216086	0.148776
636	2681893_F_0_20	1	53370286	0.8641	0.1359	0.025	0.12821	0.23486	0.4541	0.207282
637	1915124_F_0_56	1	53405430	0.71809	0.28191	0.06	0.14894	0.40488	0.632138	0.322912
638	2652934_F_0_52	1	53448742	0.58556	0.41444	0.065	0.24064	0.48536	0.504203	0.367572
639	2020409_F_0_11	1	53476263	0.82275	0.17725	0.055	0.13228	0.29166	0.546458	0.249131
640	2075729_F_0_11	1	53548011	0.53457	0.46543	0.06	0.14362	0.49761	0.71138	0.373802
641	2652695_F_0_53	1	53550664	0.67204	0.32796	0.07	0.08602	0.4408	0.804855	0.34365
642	2660405_F_0_44	1	53578022	0.82234	0.17766	0.015	0.18274	0.2922	0.374606	0.249505
643	2657439_F_0_41	1	53617400	0.89062	0.10938	0.04	0.11458	0.19482	0.411867	0.175852
644	10593151_F_0_53	1	53642316	0.84463	0.15537	0.115	0.11864	0.26246	0.547969	0.228018
645	2648453_F_0_34	1	53646014	0.65847	0.34153	0.085	0.20219	0.44977	0.550459	0.348626
646	1919178_F_0_26	1	53653817	0.61491	0.38509	0.195	0.24845	0.47359	0.47539	0.361447
647	2651165_F_0_43	1	53664037	0.93878	0.06122	0.02	0.07143	0.11495	0.378599	0.108338
648	2646652_F_0_53	1	53707870	0.91176	0.08824	0.065	0.09091	0.1609	0.434991	0.147962
649	1881607_F_0_34	1	53731132	0.57538	0.42462	0.005	0.33668	0.48864	0.310986	0.369253
650	2702117_F_0_50	1	53758710	0.8822	0.1178	0.045	0.08901	0.20785	0.571758	0.186246
651	2662588_F_0_5	1	53793707	0.87632	0.12368	0.05	0.16316	0.21677	0.247313	0.193273
652	2658332_F_0_49	1	53794432	0.91371	0.08629	0.015	0.08122	0.1577	0.484971	0.145255
653	2674290_F_0_31	1	53833972	0.51955	0.48045	0.105	0.12291	0.49924	0.753806	0.374618
654	2665582_F_0_44	1	53937625	0.93112	0.06888	0.02	0.09694	0.12827	0.24425	0.120044
655	2654638_F_0_5	1	53942377	0.82447	0.17553	0.06	0.14894	0.28944	0.48542	0.247551
656	2654638_F_0_42	1	53942414	0.91618	0.08382	0.135	0.09827	0.15358	0.360138	0.141794
657	1921800_F_0_53	1	53945166	0.51015	0.48985	0.015	0.16751	0.49979	0.664839	0.374897
658	2022684_F_0_20	1	53962293	0.5232	0.4768	0.03	0.1701	0.49892	0.659064	0.374461
659	2674925_F_0_7	1	53977305	0.54	0.46	0	0.25	0.4968	0.496779	0.373395
660	1928722_F_0_32	1	53997305	0.54213	0.45787	0.11	0.2191	0.49645	0.558667	0.373219
661	2010812_F_0_49	1	54033878	0.87949	0.12051	0.025	0.05641	0.21198	0.73389	0.189508
662	1889057_F_0_26	1	54039812	0.74872	0.25128	0.025	0.24615	0.37628	0.345833	0.305485
663	2235283_F_0_28	1	54039880	0.77865	0.22135	0.04	0.15104	0.34471	0.561835	0.285296
664	2655735_F_0_40	1	54093954	0.78	0.22	0	0.22	0.3432	0.358974	0.284307
665	1932434_F_0_52	1	54158102	0.91919	0.08081	0.01	0.0404	0.14856	0.728056	0.137525
666	2653073_F_0_19	1	54158848	0.7175	0.2825	0	0.235	0.40539	0.420311	0.323218
667	1931378_F_0_26	1	54406949	0.82022	0.17978	0.11	0.08989	0.29491	0.695195	0.25143
668	1931378_F_0_59	1	54406982	0.79558	0.20442	0.095	0.09945	0.32526	0.694245	0.272366
669	1884069_F_0_64	1	54451012	0.66582	0.33418	0.02	0.16837	0.44501	0.621649	0.345992
670	2694200_F_0_45	1	54532758	0.53906	0.46094	0.04	0.18229	0.49695	0.633182	0.37347
671	2656216_F_0_16	1	54593166	0.75377	0.24623	0.005	0.1608	0.3712	0.56681	0.302306
672	5198350_F_0_56	1	54648950	0.77889	0.22111	0.005	0.19095	0.34444	0.445622	0.285121
673	1943792_F_0_23	1	54684907	0.67172	0.32828	0.01	0.19192	0.44103	0.564837	0.343773
674	1885747_F_0_39	1	54709162	0.83728	0.16272	0.155	0.13609	0.27249	0.500569	0.235361
675	1936010_F_0_26	1	54710792	0.80203	0.19797	0.015	0.18274	0.31756	0.42455	0.267135
676	2651977_F_0_14	1	54888694	0.55838	0.44162	0.015	0.29442	0.49318	0.403017	0.371569
677	4374909_F_0_5	1	54921093	0.80286	0.19714	0.125	0.21143	0.31656	0.332101	0.266449
678	5339546_F_0_10	1	55032169	0.75	0.25	0.05	0.13158	0.375	0.64912	0.304688
679	2206691_F_0_16	1	55152033	0.705	0.295	0	0.32	0.41595	0.230677	0.329443
680	1948983_F_0_56	1	55345674	0.61685	0.38315	0.08	0.22283	0.47269	0.528592	0.360973
681	2664134_F_0_6	1	55534258	0.74607	0.25393	0.045	0.15183	0.3789	0.599287	0.307117
682	2672357_F_0_42	1	55598477	0.89167	0.10833	0.1	0.02778	0.19319	0.856204	0.174528
683	1908510_F_0_22	1	55666842	0.91711	0.08289	0.065	0.06952	0.15203	0.542722	0.140481
684	2667967_F_0_34	1	55671113	0.54897	0.45103	0.03	0.28351	0.4952	0.427484	0.37259
685	2688669_F_0_28	1	55675677	0.94477	0.05523	0.14	0.02907	0.10436	0.721445	0.0989139
686	3628837_F_0_43	1	55675744	0.62953	0.37047	0.035	0.21244	0.46644	0.54455	0.357659
687	1933862_F_0_7	1	55708909	0.5975	0.4025	0	0.265	0.48099	0.449053	0.365313
688	2651401_F_0_67	1	55725506	0.85	0.15	0	0.1	0.255	0.607843	0.222488
689	100239419_F_0_39	1	55745957	0.90058	0.09942	0.145	0.02339	0.17906	0.869373	0.163038
690	2654641_F_0_33	1	55745957	0.87245	0.12755	0.02	0.04082	0.22256	0.816589	0.197795
691	1935864_F_0_7	1	55778321	0.76515	0.23485	0.01	0.10606	0.35939	0.704889	0.29481
692	2649884_F_0_16	1	55820730	0.50829	0.49171	0.095	0.1326	0.49986	0.734726	0.374931
693	1944467_F_0_63	1	55824585	0.68557	0.31443	0.03	0.17526	0.43113	0.593487	0.338192
694	2686647_F_0_11	1	55824599	0.68299	0.31701	0.03	0.19072	0.43303	0.559569	0.339272
695	2656194_F_0_14	1	55859999	0.79648	0.20352	0.005	0.14573	0.3242	0.550494	0.271647
696	1904664_F_0_40	1	55885018	0.60417	0.39583	0.04	0.125	0.4783	0.738658	0.363913
697	2690578_F_0_43	1	55948523	0.78226	0.21774	0.07	0.0914	0.34066	0.731697	0.282634
698	2658328_F_0_55	1	56031592	0.53056	0.46944	0.1	0.10556	0.49813	0.788087	0.374064
699	2207593_F_0_6	1	56146473	0.7963	0.2037	0.055	0.13228	0.32442	0.592257	0.271791
700	2207593_F_0_48	1	56146515	0.9497	0.0503	0.155	0.02959	0.09553	0.690254	0.0909759
701	1937812_F_0_47	1	56168731	0.75253	0.24747	0.01	0.23232	0.37246	0.376255	0.303095
702	2653715_F_0_68	1	56205636	0.67819	0.32181	0.06	0.09043	0.4365	0.792829	0.341232
703	1891465_F_0_35	1	56259155	0.88918	0.11082	0.03	0.09794	0.19709	0.50307	0.177658
704	10824256_F_0_24	1	56449934	0.75916	0.24084	0.045	0.24084	0.36567	0.341373	0.298814
705	1949084_F_0_40	1	56521230	0.57143	0.42857	0.125	0.14857	0.4898	0.696672	0.369846
706	2093714_F_0_9	1	56593243	0.74317	0.25683	0.085	0.12022	0.38174	0.685074	0.308875
707	2093714_F_0_38	1	56593272	0.875	0.125	0.18	0.09146	0.21875	0.581897	0.194824
708	2648759_F_0_6	1	56613688	0.55959	0.44041	0.035	0.17617	0.4929	0.642585	0.371424
709	2678111_F_0_36	1	56617753	0.72	0.28	0	0.19	0.4032	0.52877	0.321915
710	1961820_F_0_29	1	56676695	0.66845	0.33155	0.065	0.10695	0.44325	0.758714	0.345014
711	2647522_F_0_42	1	56683803	0.73834	0.26166	0.035	0.12953	0.38639	0.664769	0.31174
712	2701522_F_0_65	1	56788477	0.79076	0.20924	0.08	0.10326	0.33092	0.687961	0.276164
713	2657059_F_0_19	1	56791837	0.91808	0.08192	0.115	0.02825	0.15042	0.812193	0.139105
714	2657060_F_0_19	1	56791837	0.94048	0.05952	0.16	0.02381	0.11196	0.787335	0.105688
715	2653045_F_0_20	1	56796560	0.73618	0.26382	0.005	0.20603	0.38844	0.469596	0.312996
716	5196647_F_0_30	1	56801089	0.94162	0.05838	0.015	0.03553	0.10994	0.676824	0.1039
717	1893559_F_0_43	1	56818152	0.7359	0.2641	0.025	0.17949	0.3887	0.53823	0.313158
718	2644823_F_0_20	1	56853029	0.9171	0.0829	0.035	0.04145	0.15206	0.72741	0.140495
719	2653126_F_0_59	1	56870514	0.7487	0.2513	0.035	0.17098	0.37629	0.545616	0.305497
720	2655862_F_0_24	1	56873004	0.68687	0.31313	0.01	0.24242	0.43016	0.436442	0.337641
721	6432340_F_0_26	1	56952146	0.76519	0.23481	0.095	0.13812	0.35934	0.615629	0.294783
722	15004770_F_0_65	1	56953489	0.72589	0.27411	0.015	0.10152	0.39795	0.744893	0.318766
723	1969171_F_0_27	1	56968895	0.53299	0.46701	0.015	0.25381	0.49782	0.490157	0.373909
724	2652463_F_0_25	1	57136124	0.69714	0.30286	0.125	0.16	0.42227	0.621096	0.333115
725	2665642_F_0_62	1	57174395	0.90206	0.09794	0.03	0.12371	0.17669	0.299847	0.161085
726	2673800_F_0_34	1	57254073	0.86061	0.13939	0.175	0.06061	0.23993	0.747385	0.21114
727	1908093_F_0_61	1	57325403	0.84049	0.15951	0.185	0.08589	0.26813	0.67967	0.232185
728	6432225_F_0_15	1	57343791	0.53757	0.46243	0.135	0.19653	0.49718	0.604711	0.373585
729	10824245_F_0_66	1	57343908	0.60479	0.39521	0.165	0.15569	0.47804	0.674316	0.363778
730	5339187_F_0_55	1	57356757	0.85417	0.14583	0.04	0.13542	0.24913	0.456428	0.218095
731	2653592_F_0_12	1	57492720	0.76904	0.23096	0.015	0.15736	0.35524	0.557032	0.292139
732	2657483_F_0_35	1	57518449	0.90155	0.09845	0.035	0.0829	0.17751	0.532984	0.161759
733	2653448_F_0_54	1	57538391	0.81888	0.18112	0.02	0.13776	0.29663	0.535583	0.252636
734	1956809_F_0_10	1	57539475	0.73604	0.26396	0.015	0.17259	0.38857	0.555833	0.313077
735	2648437_F_0_38	1	57609035	0.94503	0.05497	0.045	0.00524	0.1039	0.949567	0.0984993
736	1969526_F_0_64	1	57610621	0.94872	0.05128	0.025	0.03077	0.0973	0.683762	0.092567
737	1902004_F_0_49	1	57610933	0.88265	0.11735	0.02	0.04082	0.20715	0.802945	0.185701
738	1884016_F_0_7	1	57611017	0.8872	0.1128	0.18	0.01829	0.20016	0.908623	0.180122
739	3628875_F_0_7	1	57611017	0.88191	0.11809	0.005	0.05528	0.20829	0.734601	0.186597
740	1881245_F_0_60	1	57698265	0.7675	0.2325	0	0.205	0.35689	0.425593	0.293203
741	1962828_F_0_25	1	57716372	0.90933	0.09067	0.035	0.03627	0.1649	0.780049	0.151302
742	2663257_F_0_23	1	57841130	0.895	0.105	0	0.09	0.18795	0.521149	0.170287
743	2654799_F_0_16	1	57856919	0.82162	0.17838	0.075	0.07568	0.29312	0.741812	0.250161
744	2655121_F_0_63	1	57879055	0.85025	0.14975	0.015	0.11675	0.25464	0.54151	0.222227
745	1946061_F_0_46	1	57910675	0.84091	0.15909	0.01	0.14646	0.26756	0.452609	0.231766
746	1884555_F_0_12	1	57956701	0.8975	0.1025	0	0.065	0.18399	0.64672	0.167062
747	2023862_F_0_45	1	58021968	0.93182	0.06818	0.01	0.04545	0.12707	0.642323	0.11899
748	1941490_F_0_57	1	58023481	0.65228	0.34772	0.015	0.14721	0.45362	0.675477	0.350735
749	2646431_F_0_29	1	58055143	0.84574	0.15426	0.06	0.08511	0.26092	0.673808	0.226886
750	2690379_F_0_35	1	58058696	0.82412	0.17588	0.005	0.07035	0.28989	0.757322	0.247874
751	2651520_F_0_5	1	58059134	0.9425	0.0575	0	0.025	0.10839	0.769351	0.102514
752	2227078_F_0_68	1	58065535	0.50754	0.49246	0.005	0.28141	0.49989	0.437056	0.374943
753	1964782_F_0_12	1	58066064	0.62626	0.37374	0.01	0.20202	0.46812	0.568444	0.35855
754	1957068_F_0_49	1	58066167	0.5125	0.4875	0	0.255	0.49969	0.489684	0.374844
755	2668742_F_0_16	1	58075248	0.93158	0.06842	0.05	0.03158	0.12748	0.752275	0.119352
756	2714216_F_0_19	1	58279457	0.93182	0.06818	0.12	0.03409	0.12707	0.731723	0.11899
757	2646422_F_0_59	1	58347312	0.91477	0.08523	0.12	0.03409	0.15593	0.781376	0.143774
758	2655931_F_0_66	1	58376109	0.9175	0.0825	0	0.055	0.15139	0.6367	0.139928
759	2650774_F_0_47	1	58414414	0.89594	0.10406	0.015	0.05584	0.18646	0.700526	0.169079
760	2663096_F_0_40	1	58549659	0.8625	0.1375	0	0.095	0.23719	0.599477	0.209059
761	2654083_F_0_49	1	58550578	0.8725	0.1275	0	0.065	0.22249	0.707852	0.197737
762	1931819_F_0_34	1	58560583	0.86935	0.13065	0.005	0.0402	0.22717	0.82304	0.20136
763	1949540_F_0_36	1	58639148	0.90217	0.09783	0.08	0.04348	0.17651	0.753668	0.160939
764	2654858_F_0_27	1	58668152	0.91622	0.08378	0.075	0.03784	0.15353	0.753534	0.141737
765	1939447_F_0_8	1	58712761	0.91146	0.08854	0.04	0.03125	0.1614	0.806382	0.148376
766	2654946_F_0_8	1	58904429	0.70352	0.29648	0.005	0.26131	0.41716	0.373598	0.330148
767	1888143_F_0_8	1	58904634	0.72111	0.27889	0.005	0.22613	0.40222	0.437795	0.32133
768	1923860_F_0_20	1	58917988	0.79146	0.20854	0.005	0.24623	0.33011	0.254097	0.275618
769	1947169_F_0_15	1	58920971	0.90489	0.09511	0.08	0.04891	0.17213	0.715854	0.157314
770	2653347_F_0_30	1	58923634	0.91457	0.08543	0.005	0.03015	0.15626	0.807052	0.144054
771	1995822_F_0_28	1	58949983	0.86041	0.13959	0.015	0.15736	0.24021	0.344907	0.211359
772	2652401_F_0_20	1	59048144	0.85799	0.14201	0.155	0.04734	0.24369	0.805737	0.213995
773	2663449_F_0_28	1	59113940	0.94924	0.05076	0.015	0.06091	0.09637	0.367957	0.0917236
774	2668832_F_0_31	1	59125631	0.9196	0.0804	0.005	0.0804	0.14788	0.456316	0.136939
775	1949279_F_0_17	1	59146360	0.54813	0.45187	0.065	0.13369	0.49537	0.730121	0.372673
776	2652655_F_0_53	1	59157573	0.82051	0.17949	0.025	0.10256	0.29454	0.651796	0.251168
777	2691057_F_0_24	1	59186474	0.90052	0.09948	0.045	0.06283	0.17916	0.649308	0.163117
778	2002179_F_0_47	1	59204732	0.80151	0.19849	0.005	0.11558	0.31819	0.636758	0.267563
779	2664369_F_0_12	1	59214078	0.78392	0.21608	0.005	0.1206	0.33878	0.644017	0.281393
780	1893312_F_0_67	1	59401910	0.94301	0.05699	0.035	0.11399	0.10749	-0.0604707	0.101708
781	1940967_F_0_64	1	59404074	0.88855	0.11145	0.17	0.04217	0.19805	0.787074	0.178444
782	1954354_F_0_17	1	59441873	0.52394	0.47606	0.06	0.17553	0.49885	0.648131	0.374426
783	1941110_F_0_46	1	59452668	0.80838	0.19162	0.165	0.09581	0.3098	0.690736	0.261814
784	2645514_F_0_35	1	59497063	0.84596	0.15404	0.01	0.09596	0.26062	0.631801	0.226661
785	5195454_F_0_22	1	59519479	0.6399	0.3601	0.035	0.18135	0.46086	0.606497	0.354662
786	1939005_F_0_62	1	59521237	0.61622	0.38378	0.075	0.16216	0.47299	0.65716	0.361128
787	1942601_F_0_57	1	59537297	0.74731	0.25269	0.07	0.1828	0.37767	0.51598	0.306356
788	2654926_F_0_23	1	59597221	0.61026	0.38974	0.025	0.1641	0.47569	0.655027	0.362547
789	2657396_F_0_16	1	59601234	0.5266	0.4734	0.06	0.15957	0.49859	0.679957	0.374291
790	3625698_F_0_20	1	59639691	0.5	0.5	0	0.34	0.5	0.32	0.375
791	1975099_F_0_56	1	59740873	0.8648	0.1352	0.02	0.13776	0.23385	0.410904	0.206501
792	2648570_F_0_63	1	59741514	0.85787	0.14213	0.015	0.12183	0.24386	0.50041	0.214125
793	2657121_F_0_48	1	59856396	0.90909	0.09091	0.01	0.13131	0.16529	0.205578	0.15163
794	2650973_F_0_55	1	59883479	0.74599	0.25401	0.065	0.15508	0.37898	0.590796	0.307166
795	2079818_F_0_44	1	59926808	0.82487	0.17513	0.015	0.1269	0.28891	0.560763	0.247182
796	2648024_F_0_12	1	59926842	0.825	0.175	0	0.16	0.28875	0.445887	0.247062
797	2655986_F_0_55	1	59955212	0.5663	0.4337	0.095	0.19337	0.49121	0.606339	0.370566
798	1943366_F_0_39	1	59962909	0.7602	0.2398	0.02	0.12245	0.36459	0.664143	0.298128
799	2657151_F_0_17	1	60004569	0.85	0.15	0.05	0.14211	0.255	0.442706	0.222488
800	2218738_F_0_11	1	60026975	0.60406	0.39594	0.015	0.2132	0.47834	0.554292	0.363937
801	2665182_F_0_26	1	60042696	0.88325	0.11675	0.015	0.11168	0.20624	0.458495	0.184972
802	2656783_F_0_12	1	60119204	0.8731	0.1269	0.015	0.14213	0.2216	0.358619	0.197041
803	1936724_F_0_25	1	60123586	0.70157	0.29843	0.045	0.19895	0.41874	0.524884	0.331068
804	1923414_F_0_46	1	60124707	0.90609	0.09391	0.015	0.09645	0.17018	0.433247	0.155701
805	1905494_F_0_56	1	60125164	0.87887	0.12113	0.03	0.12887	0.21292	0.394749	0.190249
806	2233453_F_0_58	1	60163015	0.75676	0.24324	0.075	0.11892	0.36815	0.676979	0.300382
807	2645866_F_0_61	1	60209600	0.89683	0.10317	0.055	0.10053	0.18506	0.456771	0.16793
808	2655657_F_0_42	1	60231532	0.91257	0.08743	0.085	0.04372	0.15957	0.726014	0.14684
809	2644677_F_0_37	1	60280841	0.86802	0.13198	0.015	0.13198	0.22912	0.42397	0.202874
810	2003791_F_0_13	1	60306166	0.81218	0.18782	0.015	0.19289	0.30508	0.36774	0.258548
811	2651414_F_0_35	1	60324085	0.91878	0.08122	0.015	0.11168	0.14924	0.251675	0.138109
812	1935563_F_0_56	1	60371009	0.62571	0.37429	0.125	0.17714	0.46839	0.621811	0.358698
813	2010580_F_0_42	1	60376140	0.68939	0.31061	0.01	0.31818	0.42826	0.25704	0.336558
814	2646283_F_0_28	1	60403596	0.86413	0.13587	0.08	0.09783	0.23482	0.583383	0.207249
815	2675402_F_0_5	1	60410300	0.69634	0.30366	0.045	0.15707	0.42291	0.628597	0.333478
816	2657558_F_0_31	1	60422764	0.94444	0.05556	0.01	0.0303	0.10494	0.711264	0.0994393
817	2647809_F_0_39	1	60459964	0.65263	0.34737	0.05	0.16842	0.45341	0.628548	0.350619
818	1946829_F_0_47	1	60486916	0.86979	0.13021	0.04	0.15625	0.22651	0.310185	0.200857
819	1907462_F_0_28	1	60487876	0.775	0.225	0	0.2	0.34875	0.426523	0.287937
820	2644981_F_0_19	1	60492065	0.76633	0.23367	0.005	0.21608	0.35813	0.396644	0.294006
821	1909675_F_0_10	1	60530515	0.75	0.25	0.01	0.18687	0.375	0.50168	0.304688
822	3628578_F_0_40	1	60614580	0.80303	0.19697	0.01	0.17172	0.31635	0.457183	0.266308
823	2648289_F_0_42	1	60646058	0.90955	0.09045	0.005	0.11055	0.16454	0.328127	0.151001
824	2668552_F_0_11	1	60671222	0.92714	0.07286	0.005	0.09548	0.13511	0.293317	0.125976
825	1948515_F_0_48	1	60709065	0.81566	0.18434	0.01	0.14646	0.30072	0.512969	0.255502
826	1914948_F_0_34	1	60751022	0.91944	0.08056	0.1	0.05	0.14813	0.662459	0.137167
827	2664496_F_0_34	1	60751048	0.9225	0.0775	0	0.115	0.14299	0.195748	0.132765
828	2647428_F_0_36	1	60756437	0.8875	0.1125	0	0.125	0.19969	0.37403	0.17975
829	2224460_F_0_41	1	60828611	0.71629	0.28371	0.11	0.09551	0.40644	0.765008	0.323842
830	2663172_F_0_22	1	60874651	0.90863	0.09137	0.015	0.10152	0.16604	0.388581	0.152258
831	2223247_F_0_29	1	60889855	0.76515	0.23485	0.01	0.17677	0.35939	0.508139	0.29481
832	2646085_F_0_68	1	61005860	0.52395	0.47605	0.165	0.18563	0.49885	0.627884	0.374426
833	2652353_F_0_36	1	61098429	0.6066	0.3934	0.015	0.25888	0.47727	0.457582	0.363378
834	2648979_F_0_54	1	61130542	0.55191	0.44809	0.085	0.22951	0.49461	0.535978	0.372291
835	2726039_F_0_22	1	61175598	0.91414	0.08586	0.01	0.10101	0.15697	0.356501	0.144655
836	2661630_F_0_10	1	61181539	0.905	0.095	0	0.1	0.17195	0.418436	0.157167
837	2658417_F_0_57	1	61352264	0.8191	0.1809	0.005	0.17085	0.29636	0.423505	0.252439
838	2654582_F_0_58	1	61387218	0.91667	0.08333	0.01	0.08586	0.15278	0.438015	0.141103
839	2650660_F_0_47	1	61388396	0.89	0.11	0	0.1	0.1958	0.489275	0.176631
840	1890333_F_0_17	1	61508923	0.69095	0.30905	0.005	0.60804	0.42707	-0.423748	0.335879
841	1942328_F_0_48	1	61660979	0.88693	0.11307	0.005	0.04523	0.20056	0.774481	0.180456
842	2647208_F_0_49	1	61721312	0.7672	0.2328	0.055	0.05291	0.35721	0.85188	0.293409
843	2645507_F_0_52	1	61742288	0.92222	0.07778	0.1	0.02222	0.14346	0.845114	0.13317
844	2655104_F_0_22	1	61770320	0.77136	0.22864	0.005	0.11558	0.35273	0.672327	0.290519
845	1891744_F_0_37	1	61772281	0.83333	0.16667	0.055	0.04762	0.27778	0.828569	0.239201
846	2645051_F_0_57	1	61828857	0.60052	0.39948	0.03	0.12887	0.47979	0.731403	0.364692
847	2029217_F_0_36	1	61883806	0.61307	0.38693	0.005	0.1608	0.47443	0.661067	0.361888
848	2650291_F_0_26	1	61883957	0.63452	0.36548	0.015	0.12183	0.46381	0.737328	0.356249
849	1938056_F_0_61	1	61889307	0.64031	0.35969	0.02	0.15816	0.46063	0.656644	0.354538
850	2664854_F_0_64	1	61979495	0.93467	0.06533	0.005	0.05025	0.12212	0.588519	0.114667
851	2000490_F_0_17	1	62300865	0.85156	0.14844	0.04	0.06771	0.25281	0.73217	0.220854
852	2654565_F_0_37	1	62314541	0.83418	0.16582	0.02	0.10714	0.27664	0.61271	0.238381
853	2645064_F_0_61	1	62389555	0.71357	0.28643	0.005	0.24121	0.40878	0.409927	0.325227
854	1929692_F_0_60	1	62670441	0.72	0.28	0	0.19	0.4032	0.52877	0.321915
855	4382023_F_0_33	1	62671047	0.75128	0.24872	0.025	0.15897	0.37371	0.574617	0.303885
856	1880336_F_0_36	1	62734615	0.76276	0.23724	0.02	0.14796	0.36192	0.59118	0.296423
857	1939347_F_0_17	1	62864058	0.84343	0.15657	0.01	0.10101	0.26411	0.617546	0.229234
858	2657148_F_0_31	1	62864138	0.82741	0.17259	0.015	0.11168	0.2856	0.608964	0.24482
859	1895053_F_0_10	1	62891279	0.84091	0.15909	0.01	0.08586	0.26756	0.6791	0.231766
860	2665533_F_0_20	1	63144250	0.9467	0.0533	0.015	0.03553	0.10092	0.647939	0.095826
861	2660555_F_0_47	1	63265771	0.91761	0.08239	0.12	0.11932	0.1512	0.210847	0.139772
862	15004821_F_0_38	1	63531544	0.94	0.06	0	0.11	0.1128	0.0248227	0.106438
863	1949117_F_0_25	1	63714118	0.75	0.25	0	0.14	0.375	0.626667	0.304688
864	2645992_F_0_33	1	63738653	0.71827	0.28173	0.015	0.14721	0.40471	0.636258	0.322819
865	2651293_F_0_13	1	63740705	0.7298	0.2702	0.01	0.10606	0.39439	0.731078	0.316615
866	2685054_F_0_23	1	63793920	0.9475	0.0525	0	0.065	0.09949	0.346668	0.0945386
867	2656842_F_0_36	1	63991055	0.94311	0.05689	0.165	0.00599	0.1073	0.944175	0.10155
868	2651422_F_0_44	1	64127760	0.90102	0.09898	0.015	0.04569	0.17837	0.743847	0.162459
869	1914458_F_0_21	1	64134710	0.87027	0.12973	0.075	0.02162	0.2258	0.904252	0.200307
870	2206263_F_0_8	1	64137095	0.86224	0.13776	0.02	0.08163	0.23756	0.656382	0.209346
871	1955632_F_0_8	1	64156997	0.90863	0.09137	0.015	0.07107	0.16604	0.571971	0.152258
872	1947923_F_0_67	1	64157986	0.85792	0.14208	0.085	0.06557	0.24378	0.731028	0.214071
873	2017523_F_0_29	1	64185894	0.94172	0.05828	0.185	0.03067	0.10977	0.720598	0.103742
874	2665434_F_0_29	1	64185894	0.93719	0.06281	0.005	0.04523	0.11774	0.615848	0.1108
875	2711584_F_0_33	1	64204625	0.83081	0.16919	0.01	0.14646	0.28113	0.479031	0.241613
876	10823710_F_0_40	1	64216214	0.6599	0.3401	0.015	0.64975	0.44886	-0.447556	0.348125
877	2652384_F_0_8	1	64234079	0.76425	0.23575	0.035	0.24352	0.36035	0.324213	0.29542
878	2659911_F_0_18	1	64409125	0.69697	0.30303	0.01	0.27273	0.42241	0.354348	0.333192
879	2651769_F_0_6	1	64422334	0.71608	0.28392	0.005	0.20603	0.40662	0.493311	0.323949
880	2650806_F_0_44	1	64427203	0.83161	0.16839	0.035	0.11917	0.28007	0.574499	0.24085
881	8555579_F_0_10	1	64427235	0.50754	0.49246	0.005	0.20101	0.49989	0.597892	0.374943
882	1905738_F_0_8	1	64501861	0.57908	0.42092	0.02	0.17857	0.48749	0.633695	0.368668
883	2648704_F_0_6	1	64502213	0.55808	0.44192	0.01	0.30808	0.49325	0.375408	0.371604
884	1987605_F_0_66	1	64514241	0.60677	0.39323	0.04	0.16146	0.4772	0.661651	0.36334
885	1928137_F_0_52	1	64905300	0.92462	0.07538	0.005	0.0804	0.13939	0.423201	0.12968
886	5339196_F_0_15	1	64911621	0.81492	0.18508	0.095	0.09392	0.30165	0.688646	0.256154
887	1907627_F_0_22	1	64956226	0.93976	0.06024	0.17	0.03614	0.11322	0.680798	0.106813
888	2645680_F_0_19	1	64957593	0.81156	0.18844	0.005	0.23618	0.30586	0.227817	0.259085
889	1948725_F_0_17	1	64958529	0.8175	0.1825	0	0.155	0.29839	0.480546	0.25387
890	1877452_F_0_7	1	64961314	0.90404	0.09596	0.01	0.10101	0.1735	0.41781	0.158452
891	2646635_F_0_29	1	64982535	0.93583	0.06417	0.065	0.05348	0.12011	0.554741	0.112892
892	1944767_F_0_66	1	64984158	0.94643	0.05357	0.02	0.04592	0.1014	0.54714	0.0962595
893	1931310_F_0_8	1	64994245	0.875	0.125	0	0.18	0.21875	0.177143	0.194824
894	2644733_F_0_47	1	65024072	0.84031	0.15969	0.045	0.09948	0.26837	0.629318	0.232365
895	2654327_F_0_63	1	65036082	0.88918	0.11082	0.03	0.13918	0.19709	0.293825	0.177658
896	2655406_F_0_48	1	65059213	0.8225	0.1775	0	0.185	0.29199	0.366417	0.249359
897	2653683_F_0_43	1	65059274	0.86935	0.13065	0.005	0.13065	0.22717	0.42488	0.20136
898	1920440_F_0_55	1	65062090	0.83417	0.16583	0.005	0.15075	0.27666	0.455107	0.23839
899	2651020_F_0_42	1	65338972	0.855	0.145	0	0.11	0.24795	0.556362	0.21721
900	2674921_F_0_48	1	65421711	0.77807	0.22193	0.065	0.09091	0.34535	0.73676	0.285719
901	1947736_F_0_22	1	65422220	0.75888	0.24112	0.015	0.16751	0.36596	0.542272	0.298998
902	1993535_F_0_33	1	65453109	0.93147	0.06853	0.015	0.05584	0.12766	0.562588	0.119518
903	2656474_F_0_40	1	65453182	0.91919	0.08081	0.01	0.09091	0.14856	0.388059	0.137525
904	2646945_F_0_35	1	65482095	0.93077	0.06923	0.025	0.07692	0.12888	0.403166	0.12057
905	1945356_F_0_36	1	65514226	0.93264	0.06736	0.035	0.06218	0.12564	0.505094	0.117752
906	2017629_F_0_26	1	65526388	0.9491	0.0509	0.165	0.01796	0.09662	0.814117	0.0919508
907	2661598_F_0_26	1	65526408	0.945	0.055	0	0.05	0.10395	0.519	0.0985472
908	1949455_F_0_5	1	65572151	0.84278	0.15722	0.03	0.08763	0.265	0.669321	0.22989
909	2655816_F_0_43	1	65577596	0.74	0.26	0	0.2	0.3848	0.480249	0.310764
910	2655519_F_0_52	1	65583370	0.60256	0.39744	0.025	0.23077	0.47896	0.518185	0.36426
911	2647084_F_0_40	1	65717093	0.86616	0.13384	0.01	0.09596	0.23185	0.586112	0.204976
912	2657078_F_0_18	1	65717995	0.7625	0.2375	0	0.165	0.36219	0.544438	0.296598
913	2649428_F_0_10	1	65781143	0.80791	0.19209	0.115	0.0678	0.31038	0.781558	0.262214
914	8558356_F_0_34	1	65859049	0.69372	0.30628	0.045	0.18325	0.42495	0.568773	0.334656
915	1964409_F_0_48	1	65859063	0.87888	0.12112	0.195	0.14286	0.2129	0.328981	0.190237
916	1934140_F_0_45	1	65860086	0.67005	0.32995	0.015	0.20305	0.44217	0.540787	0.344411
917	2651423_F_0_23	1	65920023	0.7298	0.2702	0.01	0.16667	0.39439	0.577398	0.316615
918	2653114_F_0_29	1	66029929	0.86872	0.13128	0.105	0.03911	0.2281	0.82854	0.202078
919	1944685_F_0_16	1	66096714	0.91361	0.08639	0.045	0.03665	0.15785	0.767818	0.145395
920	2658484_F_0_35	1	66256312	0.53	0.47	0	0.2	0.4982	0.598555	0.374098
921	2705055_F_0_62	1	66283194	0.90179	0.09821	0.16	0.04167	0.17714	0.764762	0.161442
922	1963089_F_0_48	1	66284328	0.50559	0.49441	0.105	0.07263	0.49994	0.854723	0.374969
923	1927090_F_0_62	1	66301427	0.56281	0.43719	0.005	0.19095	0.49211	0.611977	0.371024
924	2666395_F_0_13	1	66307590	0.65116	0.34884	0.14	0.0814	0.4543	0.820823	0.351106
925	2653416_F_0_44	1	66319661	0.56061	0.43939	0.01	0.18182	0.49265	0.630935	0.371299
926	2653957_F_0_63	1	66370400	0.51804	0.48196	0.03	0.21134	0.49935	0.57677	0.374674
927	3627964_F_0_18	1	66372956	0.52041	0.47959	0.02	0.2551	0.49917	0.488952	0.374583
928	2742672_F_0_37	1	66401871	0.62286	0.37714	0.125	0.10286	0.46981	0.78106	0.35945
929	3933100_F_0_7	1	66401907	0.68715	0.31285	0.105	0.07821	0.42995	0.818095	0.337521
930	2647288_F_0_21	1	66403641	0.94221	0.05779	0.005	0.06533	0.1089	0.400092	0.102971
931	2652341_F_0_14	1	66405798	0.94388	0.05612	0.02	0.05102	0.10595	0.518452	0.100329
932	2690525_F_0_58	1	66430070	0.93947	0.06053	0.05	0.04737	0.11373	0.583487	0.107265
933	2674021_F_0_36	1	66466077	0.9375	0.0625	0.16	0.04167	0.11719	0.644424	0.110321
934	3628687_F_0_20	1	66476112	0.86	0.14	0	0.09	0.2408	0.626246	0.211808
935	1941474_F_0_6	1	66487963	0.83763	0.16237	0.03	0.09794	0.27201	0.63994	0.235017
936	2650076_F_0_20	1	66489393	0.93719	0.06281	0.005	0.06533	0.11774	0.445133	0.1108
937	2651797_F_0_9	1	66489448	0.86869	0.13131	0.01	0.15152	0.22814	0.335846	0.202112
938	2654757_F_0_20	1	66500398	0.93434	0.06566	0.01	0.08081	0.12269	0.341348	0.11517
939	2660068_F_0_40	1	66523965	0.92526	0.07474	0.03	0.10825	0.13831	0.217338	0.128743
940	2657242_F_0_30	1	66561796	0.73232	0.26768	0.01	0.28283	0.39205	0.278587	0.315201
941	2067211_F_0_46	1	66563995	0.73098	0.26902	0.08	0.16848	0.3933	0.571625	0.315955
942	1964724_F_0_52	1	66590946	0.70769	0.29231	0.025	0.18462	0.41373	0.553767	0.328144
943	2652227_F_0_24	1	66612939	0.615	0.385	0	0.2	0.47355	0.577658	0.361425
944	6433383_F_0_45	1	66633524	0.73214	0.26786	0.16	0.08333	0.39222	0.787543	0.315303
945	2644726_F_0_66	1	66633545	0.75617	0.24383	0.19	0.09259	0.36875	0.748908	0.300764
946	1926989_F_0_42	1	66686686	0.77889	0.22111	0.005	0.25126	0.34444	0.270526	0.285121
947	1915185_F_0_54	1	66719565	0.92147	0.07853	0.045	0.03141	0.14473	0.782975	0.134253
948	1908468_F_0_46	1	66752093	0.81888	0.18112	0.02	0.10714	0.29663	0.638809	0.252636
949	2673116_F_0_6	1	66793018	0.62563	0.37437	0.005	0.28643	0.46844	0.388545	0.358719
950	2661256_F_0_37	1	66793084	0.63636	0.36364	0.01	0.28283	0.46281	0.388885	0.355714
951	4382891_F_0_32	1	66807678	0.68125	0.31875	0.2	0.075	0.4343	0.827308	0.33999
952	1929299_F_0_10	1	66808298	0.8401	0.1599	0.015	0.09645	0.26866	0.640996	0.232574
953	2652360_F_0_37	1	66842436	0.71212	0.28788	0.01	0.27273	0.41001	0.334821	0.325956
954	2657496_F_0_35	1	66873268	0.64888	0.35112	0.11	0.11798	0.45567	0.741085	0.351852
955	2657576_F_0_21	1	66929586	0.67005	0.32995	0.015	0.16244	0.44217	0.63263	0.344411
956	1937701_F_0_43	1	66945361	0.78533	0.21467	0.08	0.09239	0.33718	0.725992	0.280331
957	2648060_F_0_18	1	66954013	0.93333	0.06667	0.025	0.07179	0.12444	0.423095	0.116706
958	2646444_F_0_66	1	67031471	0.77806	0.22194	0.02	0.18878	0.34536	0.453382	0.285727
959	2646908_F_0_42	1	67039984	0.64394	0.35606	0.01	0.23737	0.45856	0.482358	0.353423
960	2651972_F_0_46	1	67126698	0.62941	0.37059	0.15	0.10588	0.46651	0.773038	0.357692
961	1913997_F_0_29	1	67134858	0.75	0.25	0.15	0.18235	0.375	0.513733	0.304688
962	15007779_F_0_58	1	67134887	0.67778	0.32222	0.1	0.21111	0.43679	0.516678	0.341396
963	1905920_F_0_32	1	67144861	0.81472	0.18528	0.015	0.15736	0.3019	0.478768	0.25633
964	1908123_F_0_21	1	67182422	0.51882	0.48118	0.07	0.14516	0.49929	0.709267	0.374646
965	1929210_F_0_11	1	67258076	0.66751	0.33249	0.015	0.17766	0.44388	0.599757	0.345366
966	4379175_F_0_28	1	67258357	0.63706	0.36294	0.015	0.21827	0.46243	0.527993	0.355509
967	19043805_F_0_58	1	67258387	0.84146	0.15854	0.18	0.12195	0.26681	0.542933	0.231216
968	4374342_F_0_39	1	67263153	0.63706	0.36294	0.015	0.19797	0.46243	0.571892	0.355509
969	1912372_F_0_65	1	67296806	0.6025	0.3975	0	0.145	0.47899	0.69728	0.364273
970	6433462_F_0_34	1	67305458	0.86932	0.13068	0.12	0.20455	0.22721	0.0997315	0.201394
971	2018162_F_0_27	1	67308089	0.85079	0.14921	0.045	0.07853	0.2539	0.690705	0.221662
972	1941174_F_0_46	1	67365705	0.80151	0.19849	0.005	0.17588	0.31819	0.447248	0.267563
973	1952221_F_0_33	1	67372513	0.65429	0.34571	0.125	0.22286	0.45239	0.507372	0.350061
974	2101282_F_0_58	1	67409644	0.71111	0.28889	0.1	0.17778	0.41086	0.567298	0.32646
975	2648218_F_0_21	1	67434566	0.86802	0.13198	0.015	0.08122	0.22912	0.645513	0.202874
976	15046197_F_0_63	1	67454817	0.925	0.075	0.1	0.05	0.13875	0.63964	0.129124
977	1933791_F_0_53	1	67473273	0.86364	0.13636	0.12	0.03409	0.23554	0.855269	0.207794
978	2682125_F_0_63	1	67565360	0.74451	0.25549	0.09	0.14835	0.38043	0.610047	0.308066
979	2670049_F_0_8	1	67630337	0.77	0.23	0	0.11	0.3542	0.689441	0.291471
980	2209282_F_0_68	1	67636150	0.80294	0.19706	0.15	0.06471	0.31645	0.795513	0.266383
981	2658490_F_0_65	1	67657600	0.64525	0.35475	0.105	0.18436	0.4578	0.597291	0.353012
982	1983240_F_0_51	1	67689231	0.68687	0.31313	0.01	0.20202	0.43016	0.530361	0.337641
983	2658279_F_0_40	1	67692512	0.6625	0.3375	0	0.295	0.44719	0.340325	0.347199
984	2657257_F_0_13	1	67698746	0.67588	0.32412	0.005	0.25628	0.43813	0.415059	0.342152
985	1937125_F_0_37	1	67781882	0.9	0.1	0.025	0.04615	0.18	0.743611	0.1638
986	2647511_F_0_40	1	67783661	0.58974	0.41026	0.025	0.17436	0.48389	0.63967	0.366817
987	1938402_F_0_16	1	67945896	0.76178	0.23822	0.045	0.18325	0.36294	0.495096	0.297079
988	1938402_F_0_23	1	67945903	0.86813	0.13187	0.09	0.08791	0.22896	0.616046	0.202749
989	1899658_F_0_55	1	67971097	0.82105	0.17895	0.05	0.14737	0.29385	0.498486	0.250679
990	1948617_F_0_58	1	67985891	0.82653	0.17347	0.02	0.16327	0.28676	0.430639	0.245642
991	2673274_F_0_66	1	68003071	0.91667	0.08333	0.1	0.05556	0.15278	0.63634	0.141103
992	15004880_F_0_15	1	68003086	0.87186	0.12814	0.005	0.15578	0.22344	0.302811	0.198478
993	2676980_F_0_63	1	68126779	0.93678	0.06322	0.13	0.02299	0.11844	0.805893	0.111432
994	2649784_F_0_27	1	68198496	0.92487	0.07513	0.035	0.05699	0.13897	0.589911	0.129315
995	2649785_F_0_27	1	68198496	0.91761	0.08239	0.12	0.03977	0.1512	0.736971	0.139772
996	1941191_F_0_19	1	68227877	0.75758	0.24242	0.01	0.14141	0.36731	0.615012	0.299849
997	3626464_F_0_64	1	68324807	0.51	0.49	0	0.17	0.4998	0.659864	0.3749
998	2651884_F_0_13	1	68353112	0.94192	0.05808	0.01	0.05556	0.10941	0.492185	0.103428
999	1936065_F_0_23	1	68390434	0.76546	0.23454	0.03	0.12887	0.35906	0.641091	0.294599
1000	1897770_F_0_41	1	68414691	0.71354	0.28646	0.04	0.10417	0.4088	0.745181	0.325242
1001	1940861_F_0_24	1	68449421	0.74873	0.25127	0.015	0.16751	0.37627	0.554814	0.305478
1002	2661315_F_0_8	1	68449471	0.8125	0.1875	0	0.145	0.30469	0.524106	0.25827
1003	2652066_F_0_13	1	68473086	0.75628	0.24372	0.005	0.29648	0.36864	0.195747	0.300693
1004	2649799_F_0_17	1	68474369	0.85427	0.14573	0.005	0.1206	0.24898	0.515624	0.217989
1005	1934966_F_0_66	1	68479744	0.56284	0.43716	0.085	0.22951	0.4921	0.533611	0.37102
1006	1949001_F_0_42	1	68511003	0.89141	0.10859	0.01	0.11616	0.19359	0.399969	0.174857
1007	2650501_F_0_67	1	68543560	0.82564	0.17436	0.025	0.09231	0.28792	0.67939	0.246469
1008	1928670_F_0_18	1	68560426	0.59694	0.40306	0.02	0.19388	0.48121	0.597099	0.365426
1009	1905430_F_0_19	1	68575956	0.67801	0.32199	0.045	0.14136	0.43662	0.67624	0.341304
1010	1879040_F_0_34	1	68608511	0.94133	0.05867	0.02	0.04592	0.11046	0.584284	0.104355
1011	2655320_F_0_34	1	68654298	0.59509	0.40491	0.185	0.13497	0.48192	0.719933	0.365794
1012	2655170_F_0_20	1	68654555	0.71094	0.28906	0.04	0.29688	0.41101	0.277682	0.326545
1013	2667044_F_0_46	1	68656152	0.74235	0.25765	0.02	0.16837	0.38254	0.559863	0.309367
1014	1932647_F_0_61	1	68735206	0.93299	0.06701	0.03	0.05155	0.12504	0.587732	0.117222
1015	2652617_F_0_57	1	68743384	0.91573	0.08427	0.11	0.02247	0.15434	0.854412	0.142427
1016	2650310_F_0_9	1	68832621	0.66495	0.33505	0.03	0.18557	0.44558	0.583532	0.346311
1017	2024811_F_0_56	1	68832734	0.80556	0.19444	0.01	0.16667	0.31327	0.467967	0.264198
1018	2651118_F_0_24	1	68918710	0.73596	0.26404	0.11	0.06742	0.38865	0.826528	0.313123
1019	2670188_F_0_24	1	68918722	0.745	0.255	0	0.16	0.37995	0.578892	0.307769
1020	2656956_F_0_26	1	68986242	0.51351	0.48649	0.075	0.12973	0.49963	0.740348	0.374817
1021	2234881_F_0_57	1	69033934	0.76768	0.23232	0.01	0.21212	0.3567	0.405327	0.293079
1022	2653559_F_0_8	1	69085418	0.5825	0.4175	0	0.195	0.48639	0.599087	0.368101
1023	1882628_F_0_61	1	69125338	0.68844	0.31156	0.005	0.19095	0.42898	0.554874	0.336968
1024	2749223_F_0_14	1	69178000	0.84673	0.15327	0.005	0.05528	0.25955	0.787016	0.225872
1025	2648034_F_0_29	1	69214910	0.69	0.31	0	0.23	0.4278	0.462366	0.336294
1026	1944686_F_0_13	1	69322258	0.64634	0.35366	0.18	0.13415	0.45717	0.706564	0.352667
1027	2650209_F_0_15	1	69333042	0.93611	0.06389	0.1	0.06111	0.11961	0.48909	0.112462
1028	1889267_F_0_35	1	69424583	0.8425	0.1575	0	0.145	0.26539	0.453634	0.230172
1029	2674061_F_0_50	1	69491510	0.90341	0.09659	0.12	0.05682	0.17452	0.674421	0.159292
1030	3625482_F_0_31	1	69514935	0.93147	0.06853	0.015	0.05584	0.12766	0.562588	0.119518
1031	2657398_F_0_17	1	69537961	0.90576	0.09424	0.045	0.08377	0.17072	0.509313	0.156145
1032	1942460_F_0_19	1	69541829	0.82732	0.17268	0.03	0.12887	0.28572	0.548964	0.244904
1033	2657056_F_0_19	1	69541829	0.81726	0.18274	0.015	0.16244	0.29869	0.456159	0.254084
1034	2672204_F_0_15	1	69554421	0.91709	0.08291	0.005	0.07538	0.15208	0.50434	0.140509
1035	2675316_F_0_8	1	69620510	0.94241	0.05759	0.045	0.05236	0.10855	0.517642	0.102656
1036	2656558_F_0_54	1	69621340	0.50575	0.49425	0.13	0.08046	0.49993	0.839057	0.374967
1037	2646067_F_0_34	1	69630120	0.92929	0.07071	0.01	0.08081	0.13142	0.385101	0.122785
1038	2656594_F_0_56	1	69630208	0.93	0.07	0	0.09	0.1302	0.308756	0.121724
1039	2651081_F_0_52	1	69675913	0.92211	0.07789	0.005	0.07538	0.14365	0.475252	0.133329
1040	1978628_F_0_58	1	69751701	0.93182	0.06818	0.01	0.04545	0.12707	0.642323	0.11899
1041	6212464_F_0_14	1	69772511	0.67588	0.32412	0.005	0.64824	0.43813	-0.479561	0.342152
1042	2652759_F_0_46	1	69846512	0.53646	0.46354	0.04	0.23958	0.49734	0.518277	0.373667
1043	2666327_F_0_5	1	69900031	0.70603	0.29397	0.005	0.25628	0.4151	0.382607	0.328948
1044	1916870_F_0_26	1	69977886	0.8631	0.1369	0.16	0.03571	0.23632	0.848891	0.208394
1045	1938864_F_0_18	1	69985980	0.75505	0.24495	0.01	0.12626	0.3699	0.658665	0.301486
1046	2647802_F_0_52	1	69986659	0.56736	0.43264	0.035	0.1399	0.49093	0.715031	0.370421
1047	2676256_F_0_23	1	70002791	0.79521	0.20479	0.06	0.09043	0.3257	0.722352	0.272661
1048	1914952_F_0_44	1	70020154	0.7868	0.2132	0.015	0.13198	0.33549	0.606605	0.279214
1049	1878834_F_0_56	1	70030486	0.94975	0.05025	0.005	0.0603	0.09545	0.368256	0.0908945
1050	2653357_F_0_49	1	70037634	0.92287	0.07713	0.06	0.06915	0.14236	0.51426	0.132228
1051	1934514_F_0_5	1	70137044	0.51015	0.48985	0.015	0.16751	0.49979	0.664839	0.374897
1052	2188474_F_0_9	1	70155702	0.57286	0.42714	0.005	0.22111	0.48938	0.548183	0.369635
1053	1992936_F_0_25	1	70224576	0.7525	0.2475	0	0.155	0.37249	0.583881	0.303114
1054	2660385_F_0_14	1	70267142	0.6075	0.3925	0	0.265	0.47689	0.444316	0.363177
1055	2646173_F_0_53	1	70364488	0.64031	0.35969	0.02	0.14796	0.46063	0.678788	0.354538
1056	2666202_F_0_42	1	70400900	0.53015	0.46985	0.005	0.70854	0.49818	-0.422257	0.374089
1057	1936911_F_0_14	1	70400915	0.605	0.395	0	0.79	0.47795	-0.652893	0.363732
1058	1874227_F_0_20	1	70401743	0.7925	0.2075	0	0.285	0.32889	0.133449	0.274804
1059	1879794_F_0_58	1	70401922	0.50754	0.49246	0.005	0.78392	0.49989	-0.568185	0.374943
1060	1978738_F_0_42	1	70467813	0.8575	0.1425	0	0.035	0.24439	0.856786	0.214525
1061	1957105_F_0_58	1	70472815	0.92211	0.07789	0.005	0.08543	0.14365	0.405291	0.133329
1062	2658573_F_0_31	1	70474552	0.93583	0.06417	0.065	0.05348	0.12011	0.554741	0.112892
1063	1924343_F_0_21	1	70521692	0.88802	0.11198	0.04	0.02604	0.19888	0.869067	0.179104
1064	2645540_F_0_34	1	70522994	0.88202	0.11798	0.11	0.03371	0.20812	0.838026	0.186464
1065	2654687_F_0_67	1	70536888	0.7356	0.2644	0.045	0.18325	0.38898	0.528896	0.313331
1066	2647064_F_0_66	1	70565342	0.75521	0.24479	0.04	0.23958	0.36974	0.352031	0.301383
1067	2682230_F_0_5	1	70639822	0.9086	0.0914	0.07	0.06452	0.16609	0.611536	0.152299
1068	1912742_F_0_36	1	70661438	0.88579	0.11421	0.015	0.03553	0.20234	0.824404	0.181863
1069	1937051_F_0_32	1	70676566	0.9075	0.0925	0	0.085	0.16789	0.493716	0.153794
1070	1948144_F_0_58	1	70771409	0.87371	0.12629	0.03	0.11856	0.22068	0.462751	0.196331
1071	2648463_F_0_6	1	70841406	0.9467	0.0533	0.015	0.03553	0.10092	0.647939	0.095826
1072	1884669_F_0_32	1	70915404	0.6325	0.3675	0	0.375	0.46489	0.193358	0.356827
1073	1928196_F_0_17	1	70930770	0.5508	0.4492	0.065	0.16043	0.49484	0.675794	0.372406
1074	1878908_F_0_27	1	70934987	0.73469	0.26531	0.02	0.20408	0.38984	0.476503	0.313853
1075	1944489_F_0_32	1	70970302	0.65736	0.34264	0.015	0.17766	0.45048	0.605621	0.349012
1076	3628766_F_0_34	1	70971052	0.705	0.295	0	0.24	0.41595	0.423008	0.329443
1077	2685464_F_0_24	1	70987940	0.91753	0.08247	0.03	0.08247	0.15134	0.455068	0.139886
1078	2654794_F_0_10	1	71049171	0.65029	0.34971	0.135	0.2948	0.45483	0.351846	0.351393
1079	1902514_F_0_13	1	71094501	0.77632	0.22368	0.05	0.12105	0.3473	0.651454	0.286988
1080	1902514_F_0_51	1	71094539	0.85503	0.14497	0.155	0.1716	0.24791	0.307813	0.217178
1081	2662306_F_0_10	1	71100356	0.94444	0.05556	0.01	0.11111	0.10494	-0.0587955	0.0994393
1082	2653301_F_0_67	1	71156125	0.88776	0.11224	0.02	0.09184	0.19929	0.539164	0.179427
1083	1915741_F_0_5	1	71205616	0.88265	0.11735	0.02	0.12245	0.20715	0.408882	0.185701
1084	2226834_F_0_55	1	71238836	0.85	0.15	0	0.15	0.255	0.411765	0.222488
1085	3628586_F_0_17	1	71318948	0.84925	0.15075	0.005	0.15075	0.25605	0.411248	0.223268
1086	2750725_F_0_8	1	71319411	0.855	0.145	0	0.13	0.24795	0.475701	0.21721
1087	2654578_F_0_68	1	71327963	0.93467	0.06533	0.005	0.09045	0.12212	0.259335	0.114667
1088	2653066_F_0_46	1	71419669	0.60256	0.39744	0.025	0.21026	0.47896	0.561007	0.36426
1089	2649527_F_0_34	1	71447236	0.91878	0.08122	0.015	0.04061	0.14924	0.727888	0.138109
1090	2654681_F_0_13	1	71458829	0.87563	0.12437	0.015	0.1269	0.2178	0.417355	0.194085
1091	1886533_F_0_50	1	71458932	0.56213	0.43787	0.155	0.11834	0.49228	0.759608	0.37111
1092	2672936_F_0_12	1	71481244	0.64975	0.35025	0.015	0.2335	0.45515	0.486982	0.351569
1093	2664915_F_0_6	1	71503133	0.94845	0.05155	0.03	0.09278	0.09778	0.0511352	0.0930042
1094	1923543_F_0_66	1	71558994	0.93611	0.06389	0.1	0.02778	0.11961	0.767745	0.112462
1095	2662263_F_0_6	1	71581770	0.9025	0.0975	0	0.085	0.17599	0.517018	0.160502
1096	2646400_F_0_38	1	71622534	0.76923	0.23077	0.025	0.20513	0.35503	0.422218	0.292007
1097	2660047_F_0_35	1	71624414	0.85606	0.14394	0.01	0.16667	0.24644	0.323689	0.216076
1098	1899650_F_0_68	1	71624710	0.86141	0.13859	0.08	0.08152	0.23876	0.658569	0.210261
1099	2681236_F_0_29	1	71635533	0.82386	0.17614	0.12	0.125	0.29022	0.569292	0.248113
1100	1946699_F_0_42	1	71727428	0.79949	0.20051	0.015	0.22843	0.32061	0.287514	0.269216
1101	6434850_F_0_8	1	71733069	0.83503	0.16497	0.015	0.32995	0.27552	-0.197554	0.237557
1102	2656452_F_0_63	1	71924780	0.9171	0.0829	0.035	0.05181	0.15206	0.659279	0.140495
1103	2685618_F_0_40	1	71945383	0.94	0.06	0	0.08	0.1128	0.29078	0.106438
1104	2685060_F_0_23	1	71945409	0.93719	0.06281	0.005	0.07538	0.11774	0.359776	0.1108
1105	2712788_F_0_33	1	71994964	0.55276	0.44724	0.005	0.27136	0.49443	0.451166	0.372201
1106	2652178_F_0_35	1	72006992	0.93434	0.06566	0.01	0.09091	0.12269	0.259027	0.11517
1107	2650609_F_0_31	1	72015699	0.65829	0.34171	0.005	0.1206	0.44989	0.731934	0.348689
1108	1902254_F_0_23	1	72019083	0.70391	0.29609	0.105	0.05587	0.41684	0.865968	0.329963
1109	2650127_F_0_14	1	72051900	0.5599	0.4401	0.04	0.17188	0.49282	0.651232	0.371386
1110	1901393_F_0_66	1	72087813	0.62784	0.37216	0.12	0.11932	0.46731	0.744666	0.358123
1111	2221186_F_0_18	1	72181879	0.91414	0.08586	0.01	0.05051	0.15697	0.678219	0.144655
1112	2647898_F_0_37	1	72200582	0.7825	0.2175	0	0.225	0.34039	0.338994	0.282456
1113	2206174_F_0_32	1	72206094	0.86066	0.13934	0.085	0.13661	0.23985	0.430436	0.211085
1114	2225125_F_0_29	1	72215864	0.90306	0.09694	0.02	0.06122	0.17508	0.650331	0.159758
1115	2657617_F_0_29	1	72252492	0.93169	0.06831	0.085	0.02732	0.12728	0.785355	0.119186
1116	1881472_F_0_58	1	72258887	0.86772	0.13228	0.055	0.04233	0.22956	0.815604	0.203214
1117	2657589_F_0_26	1	72284285	0.88	0.12	0	0.06	0.2112	0.715909	0.188897
1118	2214975_F_0_45	1	72285918	0.88483	0.11517	0.11	0.01685	0.20381	0.917325	0.183042
1119	2214975_F_0_54	1	72285927	0.86982	0.13018	0.155	0.14201	0.22646	0.372914	0.200823
1120	2214975_F_0_57	1	72285930	0.93293	0.06707	0.18	0.07317	0.12515	0.415342	0.117313
1121	1950366_F_0_55	1	72287169	0.79231	0.20769	0.025	0.11795	0.32911	0.641609	0.274953
1122	2220204_F_0_66	1	72287664	0.90404	0.09596	0.01	0.13131	0.1735	0.24317	0.158452
1123	1954335_F_0_23	1	72288634	0.64689	0.35311	0.115	0.24294	0.45685	0.468228	0.352492
1124	10745890_F_0_49	1	72300118	0.75882	0.24118	0.15	0.07059	0.36602	0.807142	0.299037
1125	2656172_F_0_21	1	72312812	0.5051	0.4949	0.02	0.17347	0.49995	0.653025	0.374974
1126	1884161_F_0_20	1	72321261	0.94663	0.05337	0.11	0.03933	0.10104	0.610748	0.0959384
1127	1973917_F_0_19	1	72321331	0.62346	0.37654	0.19	0.08642	0.46952	0.81594	0.359293
1128	2645293_F_0_55	1	72338529	0.50862	0.49138	0.13	0.16667	0.49985	0.66656	0.374926
1129	5339467_F_0_32	1	72360386	0.89899	0.10101	0.01	0.11111	0.18161	0.388194	0.165122
1130	2655180_F_0_41	1	72377949	0.94072	0.05928	0.03	0.01546	0.11153	0.861383	0.105312
1131	2648639_F_0_62	1	72391314	0.84794	0.15206	0.03	0.1701	0.25788	0.340391	0.224626
1132	2654066_F_0_12	1	72399024	0.85385	0.14615	0.025	0.15897	0.24959	0.363075	0.218435
1133	2655908_F_0_34	1	72418699	0.76768	0.23232	0.01	0.18182	0.3567	0.490272	0.293079
1134	1910280_F_0_20	1	72449309	0.86631	0.13369	0.065	0.09626	0.23163	0.584423	0.204807
1135	15007776_F_0_20	1	72464442	0.86041	0.13959	0.015	0.14721	0.24021	0.387161	0.211359
1136	2647528_F_0_14	1	72472389	0.75255	0.24745	0.02	0.17857	0.37244	0.52054	0.303082
1137	5198547_F_0_42	1	72474431	0.71282	0.28718	0.025	0.17436	0.40941	0.574119	0.325605
1138	1961658_F_0_10	1	72490095	0.58673	0.41327	0.02	0.17347	0.48495	0.642293	0.367365
1139	1930512_F_0_56	1	72510386	0.91304	0.08696	0.08	0.01087	0.15879	0.931545	0.146188
1140	1925802_F_0_54	1	72578214	0.91919	0.08081	0.01	0.10101	0.14856	0.320073	0.137525
1141	1947864_F_0_17	1	72666974	0.70497	0.29503	0.195	0.08075	0.41598	0.80588	0.329457
1142	2655088_F_0_58	1	72696826	0.92708	0.07292	0.04	0.09375	0.1352	0.306583	0.126065
1143	2657584_F_0_40	1	72698970	0.93401	0.06599	0.015	0.07107	0.12327	0.423461	0.115673
1144	1920959_F_0_50	1	72966692	0.53571	0.46429	0.02	0.14286	0.49745	0.712815	0.373722
1145	1939298_F_0_26	2	184969	0.5175	0.4825	0	0.325	0.49939	0.349206	0.374694
1146	5339442_F_0_20	2	185320	0.78643	0.21357	0.005	0.19598	0.33591	0.41657	0.279496
1147	1872839_F_0_63	2	319217	0.59799	0.40201	0.005	0.23116	0.4808	0.519218	0.365214
1148	2651634_F_0_28	2	319331	0.60152	0.39848	0.015	0.22843	0.47939	0.523499	0.364481
1149	3628266_F_0_20	2	460973	0.5697	0.4303	0.175	0.18182	0.49028	0.629151	0.370095
1150	3628266_F_0_56	2	461009	0.59337	0.40663	0.17	0.11446	0.48256	0.762807	0.36613
1151	2646996_F_0_37	2	466297	0.5925	0.4075	0	0.185	0.48289	0.61689	0.366297
1152	1962419_F_0_19	2	471046	0.71574	0.28426	0.015	0.17259	0.40692	0.575863	0.324124
1153	2645219_F_0_22	2	503389	0.68883	0.31117	0.06	0.09043	0.42869	0.789055	0.3368
1154	2655291_F_0_26	2	511954	0.59394	0.40606	0.175	0.20606	0.48235	0.5728	0.36602
1155	2655291_F_0_41	2	511969	0.59146	0.40854	0.18	0.19512	0.48327	0.596251	0.366495
1156	2647129_F_0_67	2	522104	0.89541	0.10459	0.02	0.02551	0.1873	0.863801	0.169761
1157	2726118_F_0_28	2	544612	0.675	0.325	0	0.25	0.43875	0.430199	0.342499
1158	2646997_F_0_7	2	682632	0.53608	0.46392	0.03	0.15464	0.4974	0.689103	0.373695
1159	2658202_F_0_5	2	682696	0.55	0.45	0	0.27	0.495	0.454545	0.372487
1160	2652287_F_0_16	2	706569	0.60606	0.39394	0.01	0.23232	0.4775	0.513466	0.363498
1161	2655492_F_0_62	2	764756	0.67816	0.32184	0.13	0.17241	0.43652	0.605035	0.341244
1162	2656974_F_0_38	2	824900	0.81606	0.18394	0.035	0.07772	0.30021	0.741115	0.255148
1163	2656974_F_0_58	2	824920	0.9104	0.0896	0.135	0.12139	0.16314	0.255915	0.149836
1164	1891085_F_0_16	2	882620	0.7672	0.2328	0.055	0.07407	0.35721	0.792643	0.293409
1165	1907775_F_0_16	2	882804	0.76536	0.23464	0.105	0.06704	0.35916	0.813342	0.294667
1166	2696877_F_0_38	2	887571	0.82564	0.17436	0.025	0.08205	0.28792	0.715025	0.246469
1167	2222935_F_0_5	2	902142	0.8575	0.1425	0	0.185	0.24439	0.243013	0.214525
1168	1882791_F_0_26	2	922223	0.7665	0.2335	0.015	0.13198	0.35796	0.6313	0.293889
1169	2722807_F_0_12	2	923663	0.75562	0.24438	0.11	0.0618	0.36932	0.832665	0.301119
1170	5374579_F_0_29	2	1015499	0.9475	0.0525	0	0.085	0.09949	0.145643	0.0945386
1171	2649638_F_0_18	2	1027859	0.88333	0.11667	0.1	0.03333	0.20611	0.83829	0.184874
1172	3629205_F_0_41	2	1029018	0.94068	0.05932	0.115	0.09605	0.11161	0.139414	0.105375
1173	3627740_F_0_25	2	1029068	0.59497	0.40503	0.105	0.30726	0.48196	0.362478	0.365818
1174	1951769_F_0_40	2	1122544	0.80263	0.19737	0.05	0.14211	0.31683	0.551463	0.266639
1175	1924525_F_0_47	2	1181040	0.51263	0.48737	0.01	0.27778	0.49968	0.444084	0.37484
1176	2654411_F_0_5	2	1182534	0.79144	0.20856	0.065	0.11765	0.33012	0.643614	0.275634
1177	10747824_F_0_10	2	1195801	0.5125	0.4875	0	0.255	0.49969	0.489684	0.374844
1178	2650072_F_0_37	2	1209741	0.77249	0.22751	0.055	0.16931	0.3515	0.518321	0.289723
1179	1920198_F_0_37	2	1212937	0.80357	0.19643	0.02	0.10714	0.31569	0.660616	0.26586
1180	1953687_F_0_34	2	1370947	0.92368	0.07632	0.05	0.03684	0.14098	0.738686	0.131051
1181	1907429_F_0_32	2	1403146	0.53175	0.46825	0.055	0.16402	0.49798	0.670629	0.37399
1182	2012180_F_0_6	2	1474495	0.64031	0.35969	0.02	0.17857	0.46063	0.612335	0.354538
1183	1925606_F_0_61	2	1485321	0.65909	0.34091	0.01	0.13636	0.44938	0.69656	0.348409
1184	1906174_F_0_14	2	1559349	0.58376	0.41624	0.015	0.16244	0.48597	0.665741	0.367886
1185	1909998_F_0_33	2	1559555	0.94359	0.05641	0.025	0.02051	0.10646	0.807345	0.100789
1186	2667910_F_0_37	2	1571434	0.93681	0.06319	0.09	0.01648	0.11839	0.860799	0.111385
1187	2680676_F_0_28	2	1583317	0.625	0.375	0.02	0.22959	0.46875	0.510208	0.358887
1188	2653829_F_0_30	2	1583382	0.89948	0.10052	0.03	0.07732	0.18082	0.572392	0.164481
1189	2656286_F_0_30	2	1588461	0.91623	0.08377	0.045	0.05236	0.1535	0.658893	0.141723
1190	2025919_F_0_9	2	1595617	0.895	0.105	0	0.05	0.18795	0.733972	0.170287
1191	1909917_F_0_54	2	1683257	0.60302	0.39698	0.005	0.30151	0.47878	0.370254	0.364162
1192	2668409_F_0_34	2	1735196	0.91709	0.08291	0.005	0.16583	0.15208	-0.0904129	0.140509
1193	3626547_F_0_48	2	1750175	0.91624	0.08376	0.015	0.11675	0.15348	0.239315	0.141709
1194	3628884_F_0_65	2	1788947	0.90374	0.09626	0.065	0.09626	0.17398	0.446718	0.158852
1195	2227535_F_0_62	2	1917218	0.81316	0.18684	0.05	0.06842	0.30386	0.774831	0.257696
1196	1947330_F_0_50	2	1992629	0.91667	0.08333	0.01	0.02525	0.15278	0.83473	0.141103
1197	2234740_F_0_20	2	2004857	0.77684	0.22316	0.115	0.05085	0.34672	0.85334	0.286612
1198	1963840_F_0_7	2	2043737	0.50578	0.49422	0.135	0.14451	0.49993	0.71094	0.374967
1199	2220245_F_0_50	2	2099787	0.73421	0.26579	0.05	0.06842	0.39029	0.824694	0.314128
1200	8555649_F_0_37	2	2102681	0.62032	0.37968	0.065	0.12834	0.47105	0.727545	0.360104
1201	2225841_F_0_21	2	2106262	0.76396	0.23604	0.015	0.05584	0.36065	0.845168	0.295616
1202	1922678_F_0_46	2	2108981	0.80628	0.19372	0.045	0.15707	0.31238	0.497183	0.263593
1203	2651224_F_0_33	2	2215407	0.94231	0.05769	0.09	0.06044	0.10873	0.444128	0.102813
1204	2651224_F_0_57	2	2215431	0.78718	0.21282	0.025	0.21026	0.33506	0.372471	0.278924
1205	2691641_F_0_38	2	2275402	0.64634	0.35366	0.18	0.10976	0.45717	0.759914	0.352667
1206	2653951_F_0_21	2	2294350	0.7025	0.2975	0	0.175	0.41799	0.58133	0.330631
1207	2027389_F_0_33	2	2298607	0.69364	0.30636	0.135	0.11561	0.42501	0.727983	0.334692
1208	2663828_F_0_22	2	2375647	0.63441	0.36559	0.07	0.12903	0.46387	0.72184	0.356281
1209	1953464_F_0_57	2	2445868	0.53209	0.46791	0.065	0.14439	0.49794	0.710025	0.373968
1210	2655663_F_0_40	2	2451958	0.6044	0.3956	0.09	0.12088	0.4782	0.747219	0.363863
1211	2646777_F_0_63	2	2586265	0.93687	0.06313	0.01	0.04545	0.11829	0.615775	0.111293
1212	2656308_F_0_18	2	2613180	0.88191	0.11809	0.005	0.17588	0.20829	0.1556	0.186597
1213	2227841_F_0_36	2	2640462	0.73421	0.26579	0.05	0.14211	0.39029	0.635886	0.314128
1214	2651706_F_0_37	2	2766974	0.87121	0.12879	0.01	0.18687	0.2244	0.167246	0.199227
1215	2004560_F_0_17	2	2781805	0.55759	0.44241	0.045	0.18325	0.49337	0.628575	0.371661
1216	2650829_F_0_62	2	2792186	0.93557	0.06443	0.03	0.0567	0.12056	0.529695	0.11329
1217	1922362_F_0_37	2	2792343	0.635	0.365	0	0.24	0.46355	0.482256	0.356111
1218	1997144_F_0_44	2	2865663	0.79143	0.20857	0.125	0.09714	0.33014	0.705761	0.275642
1219	2222425_F_0_45	2	2930882	0.63636	0.36364	0.065	0.23529	0.46281	0.491606	0.355714
1220	2222425_F_0_53	2	2930890	0.80655	0.19345	0.16	0.125	0.31206	0.599436	0.263365
1221	19039665_F_0_35	2	3022422	0.94845	0.05155	0.03	0.06186	0.09778	0.367355	0.0930042
1222	2649581_F_0_59	2	3027810	0.94359	0.05641	0.025	0.03077	0.10646	0.710971	0.100789
1223	2645045_F_0_10	2	3056266	0.77778	0.22222	0.01	0.19192	0.34568	0.444804	0.28593
1224	1895880_F_0_28	2	3057380	0.53763	0.46237	0.07	0.16129	0.49717	0.675584	0.37358
1225	2647868_F_0_11	2	3119632	0.92896	0.07104	0.085	0.12022	0.13198	0.0891044	0.123276
1226	2647868_F_0_60	2	3119681	0.87056	0.12944	0.015	0.09645	0.22537	0.572037	0.199975
1227	2648549_F_0_43	2	3147633	0.51523	0.48477	0.015	0.3198	0.49954	0.359811	0.374768
1228	2674601_F_0_32	2	3151915	0.9433	0.0567	0.03	0.07216	0.10697	0.325418	0.101249
1229	1945280_F_0_33	2	3296504	0.5625	0.4375	0.04	0.16667	0.49219	0.661371	0.371063
1230	2684097_F_0_53	2	3324562	0.60227	0.39773	0.12	0.11364	0.47908	0.762795	0.364322
1231	2670582_F_0_16	2	3333398	0.60165	0.39835	0.09	0.2033	0.47934	0.575875	0.364454
1232	2653556_F_0_63	2	3645744	0.66761	0.33239	0.12	0.15341	0.44381	0.654334	0.345328
1233	2003287_F_0_23	2	3652158	0.63889	0.36111	0.01	0.23737	0.46142	0.485566	0.354965
1234	5195592_F_0_38	2	3679621	0.54293	0.45707	0.01	0.19697	0.49631	0.603131	0.37315
1235	4374250_F_0_13	2	3726529	0.73469	0.26531	0.02	0.16327	0.38984	0.581187	0.313853
1236	3627617_F_0_29	2	3726797	0.7725	0.2275	0	0.175	0.35149	0.50212	0.289716
1237	100057486_F_0_36	2	3734617	0.55959	0.44041	0.035	0.19689	0.4929	0.600548	0.371424
1238	2695016_F_0_63	2	3734710	0.79412	0.20588	0.15	0.07059	0.32699	0.784122	0.273527
1239	1935588_F_0_45	2	3765607	0.53316	0.46684	0.02	0.31122	0.4978	0.374809	0.373898
1240	2669061_F_0_16	2	3784307	0.91842	0.08158	0.05	0.04737	0.14985	0.683884	0.138622
1241	2669061_F_0_33	2	3784324	0.82275	0.17725	0.055	0.22751	0.29166	0.219948	0.249131
1242	2669456_F_0_5	2	3784418	0.81316	0.18684	0.05	0.08947	0.30386	0.705555	0.257696
1243	2687624_F_0_40	2	3869388	0.84783	0.15217	0.08	0.15217	0.25803	0.410262	0.224739
1244	2666154_F_0_17	2	3921635	0.93182	0.06818	0.01	0.09596	0.12707	0.244826	0.11899
1245	2648221_F_0_14	2	3921667	0.94103	0.05897	0.025	0.05641	0.11099	0.491756	0.104826
1246	2654194_F_0_16	2	3928670	0.94709	0.05291	0.055	0.01058	0.10022	0.894432	0.0951989
1247	1882417_F_0_14	2	3998257	0.88776	0.11224	0.02	0.22449	0.19929	-0.126449	0.179427
1248	1967587_F_0_47	2	3999578	0.80508	0.19492	0.115	0.05085	0.31385	0.83798	0.264601
1249	2651812_F_0_47	2	3999578	0.81658	0.18342	0.005	0.10553	0.29955	0.647705	0.254688
1250	2685983_F_0_15	2	4159804	0.93655	0.06345	0.015	0.05584	0.11885	0.530164	0.111786
1251	3933345_F_0_66	2	4166580	0.73204	0.26796	0.095	0.08287	0.39231	0.788764	0.315359
1252	2685705_F_0_32	2	4203650	0.79819	0.20181	0.17	0.01807	0.32216	0.94391	0.27027
1253	2701190_F_0_57	2	4203725	0.88579	0.11421	0.015	0.08629	0.20234	0.57354	0.181863
1254	100239901_F_0_20	2	4254628	0.56173	0.43827	0.19	0.18519	0.49238	0.623888	0.37116
1255	5197659_F_0_30	2	4280333	0.78608	0.21392	0.03	0.10825	0.33631	0.678124	0.279762
1256	2657080_F_0_28	2	4281389	0.87	0.13	0	0.05	0.2262	0.778957	0.200617
1257	1946027_F_0_37	2	4281890	0.8617	0.1383	0.06	0.05319	0.23834	0.776831	0.209942
1258	2690189_F_0_10	2	4282715	0.92331	0.07669	0.185	0.0184	0.14161	0.870066	0.13159
1259	2651841_F_0_8	2	4283711	0.5202	0.4798	0.01	0.25253	0.49918	0.49411	0.374592
1260	1950239_F_0_15	2	4291635	0.64407	0.35593	0.115	0.12429	0.45849	0.728914	0.353382
1261	2668282_F_0_11	2	4302605	0.73834	0.26166	0.035	0.1399	0.38639	0.637931	0.31174
1262	2671991_F_0_13	2	4348565	0.5925	0.4075	0	0.275	0.48289	0.430512	0.366297
1263	2653659_F_0_60	2	4370110	0.635	0.365	0	0.28	0.46355	0.395966	0.356111
1264	1944086_F_0_27	2	4370143	0.63636	0.36364	0.01	0.20202	0.46281	0.563493	0.355714
1265	2664306_F_0_25	2	4372655	0.55779	0.44221	0.005	0.36181	0.49332	0.266582	0.371638
1266	1985732_F_0_10	2	4428895	0.64054	0.35946	0.075	0.17838	0.4605	0.612638	0.354468
1267	5339248_F_0_5	2	4430607	0.77401	0.22599	0.115	0.12429	0.34984	0.644723	0.288644
1268	5339248_F_0_32	2	4430634	0.90123	0.09877	0.19	0.02469	0.17802	0.861308	0.162182
1269	2655952_F_0_24	2	4436807	0.52332	0.47668	0.035	0.23834	0.49891	0.522279	0.374456
1270	1931897_F_0_47	2	4471071	0.67949	0.32051	0.025	0.2	0.43557	0.540832	0.340708
1271	2645482_F_0_28	2	4507217	0.72362	0.27638	0.005	0.30151	0.39999	0.246206	0.319993
1272	3628903_F_0_11	2	4678614	0.6005	0.3995	0.005	0.19598	0.4798	0.591538	0.364696
1273	1932991_F_0_24	2	4679862	0.78877	0.21123	0.065	0.01604	0.33322	0.951864	0.277705
1274	2658229_F_0_39	2	4690619	0.56533	0.43467	0.005	0.21608	0.49146	0.56033	0.370696
1275	1944662_F_0_49	2	4701510	0.7904	0.2096	0.01	0.04545	0.33133	0.862826	0.276444
1276	2655930_F_0_15	2	4729585	0.7975	0.2025	0	0.155	0.32299	0.520109	0.270827
1277	2657888_F_0_49	2	4758746	0.83526	0.16474	0.135	0.04046	0.2752	0.85298	0.237334
1278	2657889_F_0_68	2	4758765	0.72443	0.27557	0.12	0.24432	0.39926	0.388068	0.319557
1279	2655820_F_0_58	2	4939455	0.6625	0.3375	0	0.135	0.44719	0.698115	0.347199
1280	2066236_F_0_60	2	4960003	0.76902	0.23098	0.08	0.05978	0.35525	0.831724	0.292153
1281	2652210_F_0_62	2	4978380	0.76425	0.23575	0.035	0.19171	0.36035	0.467989	0.29542
1282	2004707_F_0_23	2	5084681	0.74324	0.25676	0.075	0.1027	0.38167	0.730919	0.308833
1283	2653235_F_0_67	2	5140881	0.83237	0.16763	0.135	0.09249	0.27906	0.668566	0.240123
1284	2679578_F_0_25	2	5294267	0.8125	0.1875	0	0.105	0.30469	0.655387	0.25827
1285	2664986_F_0_19	2	5390766	0.5615	0.4385	0.065	0.10695	0.49244	0.782816	0.371189
1286	1976558_F_0_36	2	5426747	0.82682	0.17318	0.105	0.07821	0.28638	0.726901	0.245371
1287	2645356_F_0_12	2	5485586	0.68407	0.31593	0.09	0.12637	0.43224	0.707639	0.338822
1288	2646302_F_0_36	2	5490140	0.82031	0.17969	0.04	0.21354	0.2948	0.275645	0.251349
1289	2656463_F_0_57	2	5603297	0.69444	0.30556	0.01	0.15657	0.42438	0.631062	0.334334
1290	19017538_F_0_45	2	5661425	0.59137	0.40863	0.015	0.26904	0.4833	0.443327	0.366512
1291	2657008_F_0_19	2	5705885	0.55789	0.44211	0.05	0.32632	0.4933	0.338496	0.371626
1292	2652491_F_0_57	2	5777120	0.8012	0.1988	0.17	0.04819	0.31855	0.848721	0.267818
1293	1944435_F_0_13	2	5798743	0.87637	0.12363	0.09	0.12637	0.21669	0.416817	0.193214
1294	2647721_F_0_17	2	5806355	0.90517	0.09483	0.13	0.07471	0.17167	0.564805	0.156938
1295	1915354_F_0_10	2	5838452	0.55191	0.44809	0.085	0.29508	0.49461	0.403409	0.372291
1296	3628629_F_0_16	2	5856016	0.9175	0.0825	0	0.085	0.15139	0.438536	0.139928
1297	100059264_F_0_33	2	5929705	0.61944	0.38056	0.1	0.18333	0.47147	0.611152	0.360327
1298	2648633_F_0_38	2	6000889	0.93182	0.06818	0.01	0.12626	0.12707	0.00637444	0.11899
1299	1913083_F_0_40	2	6055680	0.52151	0.47849	0.07	0.21505	0.49908	0.569107	0.374537
1300	2671366_F_0_20	2	6059329	0.57398	0.42602	0.02	0.2602	0.48905	0.467948	0.369467
1301	2657923_F_0_6	2	6075548	0.59231	0.40769	0.025	0.27179	0.48296	0.437241	0.366334
1302	1906908_F_0_67	2	6110215	0.9382	0.0618	0.11	0.02247	0.11596	0.806226	0.109238
1303	10750233_F_0_25	2	6145398	0.70294	0.29706	0.15	0.20588	0.41763	0.507028	0.330423
1304	1911284_F_0_55	2	6145428	0.76163	0.23837	0.14	0.0814	0.3631	0.775819	0.297179
1305	2649586_F_0_20	2	6245661	0.72487	0.27513	0.055	0.15873	0.39887	0.602051	0.31932
1306	1909668_F_0_43	2	6245745	0.8801	0.1199	0.02	0.07653	0.21104	0.637367	0.188777
1307	1909668_F_0_58	2	6245760	0.81892	0.18108	0.075	0.2973	0.29658	-0.00242768	0.2526
1308	2652258_F_0_28	2	6256226	0.92033	0.07967	0.09	0.04945	0.14665	0.662803	0.135893
1309	6212534_F_0_54	2	6406018	0.8425	0.1575	0	0.255	0.26539	0.0391499	0.230172
1310	6433556_F_0_8	2	6408985	0.53368	0.46632	0.035	0.27979	0.49773	0.437868	0.373863
1311	1944724_F_0_45	2	6469482	0.58247	0.41753	0.03	0.37113	0.4864	0.236986	0.368106
1312	2656559_F_0_50	2	6551960	0.91716	0.08284	0.155	0.0355	0.15196	0.766386	0.14041
1313	1982677_F_0_16	2	6583177	0.6802	0.3198	0.015	0.31472	0.43505	0.276589	0.340419
1314	1997585_F_0_53	2	6688297	0.83333	0.16667	0.01	0.18182	0.27778	0.345453	0.239201
1315	1886397_F_0_25	2	6694933	0.85838	0.14162	0.135	0.09827	0.24313	0.595813	0.213572
1316	3628966_F_0_62	2	6696501	0.79899	0.20101	0.005	0.1407	0.3212	0.561955	0.269622
1317	1924343_F_0_16	2	6753334	0.94	0.06	0	0.12	0.1128	-0.0638298	0.106438
1318	1941461_F_0_44	2	6818989	0.60302	0.39698	0.005	0.34171	0.47878	0.28629	0.364162
1319	2657426_F_0_45	2	6822934	0.8801	0.1199	0.02	0.14796	0.21104	0.298901	0.188777
1320	2651346_F_0_46	2	6854133	0.55585	0.44415	0.06	0.18617	0.49376	0.622954	0.371861
1321	1904839_F_0_45	2	6856179	0.84103	0.15897	0.025	0.1641	0.2674	0.386313	0.231646
1322	2660596_F_0_46	2	6856246	0.95	0.05	0	0.04	0.095	0.578947	0.0904875
1323	2232938_F_0_5	2	6926602	0.78652	0.21348	0.11	0.1236	0.33582	0.631946	0.279428
1324	2646160_F_0_34	2	7010052	0.71392	0.28608	0.03	0.18041	0.40848	0.558338	0.32505
1325	1998093_F_0_30	2	7010114	0.68622	0.31378	0.02	0.21939	0.43064	0.490549	0.337917
1326	2647934_F_0_21	2	7260817	0.51256	0.48744	0.005	0.29146	0.49968	0.416707	0.374842
1327	2658343_F_0_41	2	7340250	0.81053	0.18947	0.05	0.09474	0.30715	0.691551	0.259974
1328	2220752_F_0_55	2	7409040	0.88462	0.11538	0.155	0.08876	0.20414	0.5652	0.183299
1329	2763269_F_0_18	2	7432097	0.82317	0.17683	0.18	0.06098	0.29112	0.790533	0.248746
1330	3628746_F_0_45	2	7586936	0.88032	0.11968	0.06	0.10106	0.21071	0.520383	0.188513
1331	3628746_F_0_51	2	7586942	0.94722	0.05278	0.1	0.06111	0.09998	0.388778	0.0949897
1332	1940886_F_0_59	2	7664682	0.68857	0.31143	0.125	0.07429	0.42888	0.826781	0.336913
1333	2647340_F_0_7	2	7696315	0.77889	0.22111	0.005	0.13065	0.34444	0.620689	0.285121
1334	1920215_F_0_36	2	7696986	0.8975	0.1025	0	0.105	0.18399	0.429317	0.167062
1335	2651578_F_0_11	2	7697168	0.5775	0.4225	0	0.245	0.48799	0.497941	0.368922
1336	2000720_F_0_6	2	7757220	0.8852	0.1148	0.02	0.12755	0.20324	0.372417	0.182588
1337	1888712_F_0_46	2	7771912	0.90955	0.09045	0.005	0.11055	0.16454	0.328127	0.151001
1338	2653705_F_0_21	2	7772194	0.90152	0.09848	0.01	0.14646	0.17757	0.175199	0.161799
1339	2661634_F_0_25	2	7803163	0.69	0.31	0	0.62	0.4278	-0.449275	0.336294
1340	2661634_F_0_37	2	7803175	0.58036	0.41964	0.16	0.3631	0.48709	0.254553	0.368459
1341	3628146_F_0_57	2	7803688	0.94675	0.05325	0.155	0.01183	0.10084	0.882685	0.0957456
1342	2655086_F_0_61	2	7818105	0.68156	0.31844	0.105	0.17877	0.43407	0.588154	0.339863
1343	1937990_F_0_6	2	7831262	0.75505	0.24495	0.01	0.17677	0.3699	0.522114	0.301486
1344	1946487_F_0_40	2	7838726	0.74862	0.25138	0.095	0.14917	0.37638	0.603672	0.305547
1345	1886429_F_0_16	2	7838790	0.89096	0.10904	0.06	0.12234	0.1943	0.370355	0.175424
1346	1886429_F_0_60	2	7838834	0.92593	0.07407	0.055	0.05291	0.13717	0.614274	0.12776
1347	2662946_F_0_8	2	7846403	0.65657	0.34343	0.01	0.21212	0.45097	0.529636	0.349284
1348	5339543_F_0_29	2	7886220	0.8	0.2	0	0.26	0.32	0.1875	0.2688
1349	2652484_F_0_6	2	7887721	0.7125	0.2875	0	0.265	0.40969	0.353169	0.325766
1350	6433571_F_0_52	2	7914707	0.83163	0.16837	0.02	0.18367	0.28004	0.344129	0.240831
1351	2657066_F_0_13	2	7986664	0.84877	0.15123	0.19	0.08025	0.25673	0.687415	0.223767
1352	15007761_F_0_67	2	7986718	0.75706	0.24294	0.115	0.11299	0.36784	0.692828	0.300187
1353	2666886_F_0_46	2	7987412	0.79058	0.20942	0.045	0.09424	0.33113	0.715399	0.276304
1354	8554257_F_0_16	2	8060654	0.53927	0.46073	0.045	0.15707	0.49692	0.683913	0.373453
1355	2657582_F_0_29	2	8104246	0.76546	0.23454	0.03	0.20103	0.35906	0.440121	0.294599
1356	2675455_F_0_24	2	8165409	0.9375	0.0625	0	0.075	0.11719	0.360014	0.110321
1357	2644967_F_0_19	2	8165439	0.63369	0.36631	0.065	0.14439	0.46425	0.688982	0.356488
1358	2709198_F_0_20	2	8186873	0.52941	0.47059	0.15	0.10588	0.49827	0.787505	0.374134
1359	2649636_F_0_26	2	8215777	0.8925	0.1075	0	0.155	0.19189	0.192246	0.173477
1360	6433449_F_0_26	2	8215777	0.88919	0.11081	0.075	0.05946	0.19706	0.698264	0.177646
1361	2653134_F_0_58	2	8464849	0.52513	0.47487	0.005	0.24623	0.49874	0.506296	0.374368
1362	1940656_F_0_23	2	8467381	0.90882	0.09118	0.15	0.02941	0.16573	0.822543	0.151999
1363	2654338_F_0_23	2	8639641	0.71429	0.28571	0.02	0.22449	0.40816	0.449995	0.324862
1364	1944148_F_0_28	2	8683829	0.71726	0.28274	0.16	0.1131	0.40559	0.721147	0.323342
1365	2663454_F_0_33	2	8708730	0.74148	0.25852	0.12	0.13068	0.38338	0.659137	0.309887
1366	2644791_F_0_13	2	8709740	0.70225	0.29775	0.11	0.29213	0.41819	0.301442	0.330748
1367	2049168_F_0_27	2	8710294	0.7268	0.2732	0.03	0.18557	0.39712	0.532711	0.31827
1368	1925149_F_0_25	2	8715815	0.86111	0.13889	0.01	0.19697	0.2392	0.176547	0.210591
1369	6434717_F_0_17	2	8715873	0.85	0.15	0	0.22	0.255	0.137255	0.222488
1370	2234299_F_0_50	2	8723767	0.8934	0.1066	0.015	0.16244	0.19047	0.147162	0.172333
1371	2646061_F_0_65	2	8723848	0.59474	0.40526	0.05	0.14737	0.48205	0.694285	0.365863
1372	2647728_F_0_35	2	8867502	0.78894	0.21106	0.005	0.19095	0.33302	0.426611	0.277574
1373	2645640_F_0_40	2	8900658	0.85	0.15	0	0.1	0.255	0.607843	0.222488
1374	2649005_F_0_40	2	8901437	0.81795	0.18205	0.025	0.16923	0.29782	0.431771	0.253469
1375	2649005_F_0_55	2	8901452	0.9071	0.0929	0.085	0.09836	0.16853	0.416365	0.154336
1376	2645903_F_0_41	2	8941625	0.92714	0.07286	0.005	0.07538	0.13511	0.442084	0.125976
1377	2653800_F_0_36	2	9031928	0.93455	0.06545	0.045	0.03665	0.12232	0.700376	0.11485
1378	1930113_F_0_22	2	9093057	0.94697	0.05303	0.01	0.05556	0.10044	0.446834	0.095392
1379	1930113_F_0_68	2	9093103	0.92222	0.07778	0.1	0.04444	0.14346	0.690227	0.13317
1380	6433528_F_0_66	2	9147781	0.7825	0.2175	0	0.125	0.34039	0.632774	0.282456
1381	1936198_F_0_23	2	9147804	0.76524	0.23476	0.18	0.05488	0.35929	0.847254	0.294749
1382	1901031_F_0_68	2	9156974	0.78827	0.21173	0.02	0.07653	0.33381	0.770738	0.278089
1383	2645426_F_0_22	2	9191135	0.75	0.25	0.01	0.10606	0.375	0.717173	0.304688
1384	15009184_F_0_11	2	9193933	0.75381	0.24619	0.015	0.09645	0.37116	0.740139	0.302281
1385	2648637_F_0_52	2	9335432	0.90513	0.09487	0.025	0.06667	0.17174	0.611797	0.156992
1386	1876655_F_0_41	2	9454875	0.83163	0.16837	0.02	0.14286	0.28004	0.489859	0.240831
1387	2694304_F_0_32	2	9499233	0.9475	0.0525	0	0.045	0.09949	0.547693	0.0945386
1388	2731544_F_0_10	2	9510012	0.7925	0.2075	0	0.085	0.32889	0.741555	0.274804
1389	1891759_F_0_42	2	9510693	0.87563	0.12437	0.015	0.04569	0.2178	0.79022	0.194085
1390	1965279_F_0_13	2	9543364	0.9454	0.0546	0.13	0.05172	0.10323	0.498983	0.0979087
1391	1965279_F_0_17	2	9543368	0.79639	0.20361	0.03	0.11856	0.3243	0.634413	0.271719
1392	1948160_F_0_22	2	9641751	0.8067	0.1933	0.03	0.09794	0.31187	0.685959	0.263239
1393	2649749_F_0_5	2	9652512	0.94162	0.05838	0.015	0.03553	0.10994	0.676824	0.1039
1394	2667550_F_0_34	2	9658153	0.55398	0.44602	0.12	0.25568	0.49417	0.482607	0.372069
1395	2655978_F_0_34	2	9687480	0.89086	0.10914	0.015	0.21827	0.19445	-0.122499	0.17555
1396	3628771_F_0_58	2	9791804	0.67092	0.32908	0.02	0.2398	0.44157	0.456938	0.344079
1397	2005383_F_0_30	2	9848540	0.94472	0.05528	0.005	0.0402	0.10444	0.61509	0.0989935
1398	2651960_F_0_17	2	10038980	0.7335	0.2665	0.015	0.20812	0.39095	0.467656	0.314532
1399	2689796_F_0_27	2	10308887	0.78351	0.21649	0.03	0.18557	0.33925	0.452999	0.281701
1400	2646813_F_0_6	2	10482722	0.7096	0.2904	0.01	0.14646	0.41214	0.644635	0.327208
1401	2650273_F_0_14	2	10523340	0.69898	0.30102	0.02	0.2551	0.42081	0.393788	0.332272
1402	2649691_F_0_42	2	10523420	0.88889	0.11111	0.01	0.09091	0.19753	0.539766	0.17802
1403	2645536_F_0_36	2	10538532	0.87437	0.12563	0.005	0.19095	0.21969	0.130821	0.195561
1404	2706339_F_0_67	2	10538658	0.89264	0.10736	0.185	0.0184	0.19167	0.904002	0.173299
1405	5195669_F_0_43	2	10582324	0.77187	0.22812	0.2	0.13125	0.35217	0.627311	0.29017
1406	2652742_F_0_51	2	10719926	0.90351	0.09649	0.145	0.1462	0.17436	0.161505	0.159159
1407	2653583_F_0_24	2	10719965	0.93529	0.06471	0.15	0.10588	0.12104	0.125248	0.113719
1408	2657720_F_0_28	2	10917886	0.94311	0.05689	0.165	0.06587	0.1073	0.386114	0.10155
1409	2654967_F_0_38	2	11459696	0.83838	0.16162	0.01	0.06061	0.27099	0.776339	0.234278
1410	2657797_F_0_61	2	11466317	0.83838	0.16162	0.01	0.08081	0.27099	0.701797	0.234278
1411	2654103_F_0_5	2	11538880	0.7702	0.2298	0.01	0.16667	0.35398	0.529154	0.291332
1412	1892047_F_0_58	2	11662616	0.74185	0.25815	0.08	0.09239	0.38302	0.758785	0.309666
1413	1892047_F_0_64	2	11662622	0.75134	0.24866	0.065	0.09091	0.37366	0.756704	0.303847
1414	2668464_F_0_47	2	11792369	0.86646	0.13354	0.195	0.06832	0.23141	0.704766	0.204638
1415	2645171_F_0_26	2	11811360	0.78974	0.21026	0.025	0.05128	0.3321	0.845589	0.276956
1416	1957921_F_0_32	2	11920069	0.84574	0.15426	0.06	0.03191	0.26092	0.877702	0.226886
1417	2667355_F_0_5	2	11958346	0.79337	0.20663	0.02	0.05612	0.32787	0.828835	0.274119
1418	2665793_F_0_50	2	12037455	0.94444	0.05556	0.19	0.01235	0.10494	0.882314	0.0994393
1419	2670263_F_0_22	2	12127131	0.94293	0.05707	0.08	0.0163	0.10762	0.848541	0.101834
1420	2678327_F_0_5	2	12337677	0.59226	0.40774	0.16	0.20833	0.48298	0.568657	0.366343
1421	2674930_F_0_8	2	12339042	0.66471	0.33529	0.15	0.12941	0.44574	0.709674	0.346399
1422	2652138_F_0_7	2	12370027	0.94207	0.05793	0.18	0.05488	0.10914	0.49716	0.103192
1423	2651886_F_0_21	2	12447507	0.83427	0.16573	0.11	0.2191	0.27653	0.207681	0.238294
1424	2651886_F_0_50	2	12447536	0.82632	0.17368	0.05	0.13684	0.28704	0.523272	0.245837
1425	1933354_F_0_67	2	12512219	0.84091	0.15909	0.01	0.13636	0.26756	0.490357	0.231766
1426	2660637_F_0_34	2	12687809	0.7475	0.2525	0	0.175	0.37749	0.536412	0.306239
1427	2660637_F_0_38	2	12687813	0.755	0.245	0	0.16	0.36995	0.567509	0.301518
1428	6434156_F_0_10	2	13137554	0.82234	0.17766	0.015	0.33503	0.2922	-0.146578	0.249505
1429	3625448_F_0_41	2	13137651	0.7025	0.2975	0	0.255	0.41799	0.389938	0.330631
1430	1912289_F_0_26	2	13137942	0.63421	0.36579	0.05	0.65789	0.46398	-0.417927	0.356339
1431	2652514_F_0_42	2	13190051	0.86935	0.13065	0.005	0.13065	0.22717	0.42488	0.20136
1432	2657352_F_0_61	2	13201502	0.65385	0.34615	0.155	0.2071	0.45266	0.542482	0.35021
1433	2659261_F_0_12	2	13201519	0.7665	0.2335	0.015	0.16244	0.35796	0.546206	0.293889
1434	1996129_F_0_19	2	13283893	0.85799	0.14201	0.155	0.07101	0.24369	0.708605	0.213995
1435	2716589_F_0_17	2	13450202	0.94693	0.05307	0.105	0.03911	0.10051	0.610884	0.0954563
1436	2683630_F_0_40	2	13522888	0.88439	0.11561	0.135	0.06936	0.20448	0.660798	0.183581
1437	2657778_F_0_28	2	13522937	0.91414	0.08586	0.01	0.0404	0.15697	0.742626	0.144655
1438	2647411_F_0_15	2	13632883	0.81694	0.18306	0.085	0.07104	0.2991	0.762487	0.254368
1439	2654238_F_0_50	2	13788954	0.8975	0.1025	0	0.075	0.18399	0.592369	0.167062
1440	1934811_F_0_59	2	13845384	0.93655	0.06345	0.015	0.03553	0.11885	0.701052	0.111786
1441	2651091_F_0_55	2	14150100	0.825	0.175	0	0.16	0.28875	0.445887	0.247062
1442	1893853_F_0_12	2	14184885	0.93351	0.06649	0.06	0.04787	0.12414	0.614387	0.116433
1443	2017839_F_0_36	2	14400495	0.7665	0.2335	0.015	0.17259	0.35796	0.517851	0.293889
1444	2654011_F_0_47	2	14476012	0.53989	0.46011	0.06	0.25	0.49682	0.4968	0.373404
1445	1952361_F_0_35	2	15402928	0.85176	0.14824	0.005	0.24623	0.25253	0.0249475	0.220644
1446	6434074_F_0_25	2	16423052	0.58122	0.41878	0.015	0.25888	0.48681	0.468211	0.368316
1447	2657686_F_0_33	2	16461554	0.91753	0.08247	0.03	0.08247	0.15134	0.455068	0.139886
1448	6432202_F_0_11	2	16625903	0.89489	0.10511	0.12	0.0625	0.18813	0.667783	0.170428
1449	2649262_F_0_11	2	16625911	0.905	0.095	0	0.15	0.17195	0.127653	0.157167
1450	1886659_F_0_43	2	16863305	0.64634	0.35366	0.18	0.17073	0.45717	0.62655	0.352667
1451	2644829_F_0_49	2	16891370	0.72165	0.27835	0.03	0.16495	0.40174	0.589411	0.321044
1452	1965050_F_0_8	2	16920058	0.71212	0.28788	0.01	0.55556	0.41001	-0.354991	0.325956
1453	2657651_F_0_5	2	16924127	0.68182	0.31818	0.01	0.21212	0.43388	0.511109	0.339756
1454	15010013_F_0_15	2	16945158	0.80357	0.19643	0.02	0.39286	0.31569	-0.244449	0.26586
1455	8556855_F_0_20	2	16994606	0.71608	0.28392	0.005	0.55779	0.40662	-0.371772	0.323949
1456	2661768_F_0_40	2	17223758	0.65	0.35	0	0.29	0.455	0.362637	0.351487
1457	2650330_F_0_16	2	17985811	0.94133	0.05867	0.02	0.03571	0.11046	0.676716	0.104355
1458	1887326_F_0_14	2	17999806	0.52139	0.47861	0.065	0.19786	0.49908	0.603551	0.374542
1459	2047826_F_0_57	2	18225698	0.90643	0.09357	0.145	0.04678	0.16962	0.724207	0.155242
1460	100057707_F_0_32	2	18548401	0.84571	0.15429	0.125	0.06857	0.26096	0.737239	0.226917
1461	2684331_F_0_13	2	18582283	0.75588	0.24412	0.15	0.06471	0.36905	0.824658	0.300952
1462	2657450_F_0_65	2	18783884	0.89196	0.10804	0.005	0.12563	0.19274	0.348189	0.174161
1463	2668629_F_0_19	2	18814880	0.90256	0.09744	0.025	0.11282	0.17588	0.35854	0.160422
1464	1928462_F_0_5	2	18848190	0.85606	0.14394	0.01	0.19697	0.24644	0.200739	0.216076
1465	19042864_F_0_40	2	19456055	0.73641	0.26359	0.08	0.15761	0.38822	0.594019	0.312863
1466	1951704_F_0_28	2	19510748	0.77778	0.22222	0.145	0.10526	0.34568	0.695499	0.28593
1467	2688068_F_0_9	2	19707324	0.93367	0.06633	0.02	0.12245	0.12385	0.011304	0.11619
1468	1945256_F_0_46	2	19772044	0.71023	0.28977	0.12	0.10227	0.41161	0.751537	0.326897
1469	1940347_F_0_28	2	19772092	0.67978	0.32022	0.11	0.14607	0.43536	0.664485	0.34059
1470	2224878_F_0_14	2	20834982	0.59949	0.40051	0.02	0.20918	0.4802	0.56439	0.364906
1471	2660083_F_0_9	2	20843085	0.59091	0.40909	0.01	0.25253	0.48347	0.477672	0.366599
1472	2650495_F_0_24	2	21092705	0.66111	0.33889	0.1	0.15556	0.44809	0.652838	0.347696
1473	3628764_F_0_8	2	21137987	0.67337	0.32663	0.005	0.26131	0.43989	0.405965	0.343136
1474	2652853_F_0_58	2	21138095	0.68593	0.31407	0.005	0.27638	0.43086	0.358539	0.33804
1475	2648298_F_0_23	2	21504888	0.7298	0.2702	0.01	0.20707	0.39439	0.474961	0.316615
1476	2648318_F_0_56	2	21507351	0.72308	0.27692	0.025	0.21538	0.40047	0.462182	0.320282
1477	2647901_F_0_59	2	21859526	0.81566	0.18434	0.01	0.21717	0.30072	0.277833	0.255502
1478	2645835_F_0_15	2	22182756	0.93939	0.06061	0.01	0.08081	0.11387	0.290331	0.107389
1479	1960606_F_0_29	2	23164021	0.52368	0.47632	0.05	0.16316	0.49888	0.672947	0.374439
1480	1986255_F_0_9	2	23167292	0.54615	0.45385	0.025	0.2	0.49574	0.596563	0.372861
1481	2645978_F_0_38	2	23298064	0.53906	0.46094	0.04	0.13021	0.49695	0.737982	0.37347
1482	1913836_F_0_55	2	23324379	0.51497	0.48503	0.165	0.08383	0.49955	0.832189	0.374776
1483	1906983_F_0_67	2	28982425	0.93939	0.06061	0.175	0.02424	0.11387	0.787126	0.107389
1484	2658717_F_0_9	2	31124989	0.85079	0.14921	0.045	0.19372	0.2539	0.237022	0.221662
1485	3625349_F_0_17	2	33028936	0.90355	0.09645	0.015	0.12183	0.17429	0.300993	0.159105
1486	100279919_F_0_23	2	46629466	0.7197	0.2803	0.01	0.55051	0.40347	-0.364438	0.322072
1487	2233804_F_0_40	2	46771840	0.5	0.5	0.13	0.06897	0.5	0.86206	0.375
1488	1955647_F_0_16	2	46869701	0.52051	0.47949	0.025	0.23077	0.49916	0.537683	0.374579
1489	2652761_F_0_9	2	46912297	0.5544	0.4456	0.035	0.15544	0.49408	0.685395	0.372023
1490	3933250_F_0_43	2	46979045	0.55588	0.44412	0.15	0.11176	0.49375	0.773651	0.371858
1491	2213054_F_0_64	2	47418185	0.88983	0.11017	0.115	0.17514	0.19606	0.106702	0.176844
1492	2646947_F_0_32	2	47470870	0.51892	0.48108	0.075	0.0973	0.49928	0.805119	0.374642
1493	1895630_F_0_63	2	49088143	0.63684	0.36316	0.05	0.18947	0.46255	0.590379	0.355574
1494	6434135_F_0_26	2	49239779	0.52591	0.47409	0.035	0.07772	0.49866	0.844142	0.374328
1495	2650126_F_0_39	2	49317495	0.57143	0.42857	0.02	0.19388	0.4898	0.604165	0.369846
1496	2648983_F_0_33	2	49478339	0.82908	0.17092	0.02	0.19898	0.28341	0.297908	0.243251
1497	1914423_F_0_17	2	49650566	0.94162	0.05838	0.015	0.1066	0.10994	0.0303802	0.1039
1498	2234058_F_0_14	2	49665592	0.92051	0.07949	0.025	0.10769	0.14634	0.264111	0.135635
1499	2683146_F_0_32	2	49678361	0.93275	0.06725	0.145	0.05263	0.12546	0.580504	0.117585
1500	1966319_F_0_26	2	50366890	0.5232	0.4768	0.03	0.11856	0.49892	0.762367	0.374461
1501	1887214_F_0_42	2	50375593	0.94595	0.05405	0.075	0.06486	0.10226	0.365734	0.0970289
1502	1887214_F_0_62	2	50375613	0.82143	0.17857	0.02	0.19388	0.29337	0.339128	0.250334
1503	2700434_F_0_12	2	50379078	0.84132	0.15868	0.165	0.1018	0.267	0.618727	0.231356
1504	1916247_F_0_31	2	50699378	0.90051	0.09949	0.02	0.12755	0.17918	0.288146	0.16313
1505	2656532_F_0_52	2	51214219	0.5402	0.4598	0.005	0.13568	0.49677	0.726876	0.373379
1506	2702618_F_0_27	2	51301761	0.94	0.06	0	0.1	0.1128	0.113475	0.106438
1507	2647074_F_0_65	2	51473756	0.81212	0.18788	0.175	0.09697	0.30516	0.682232	0.2586
1508	6433456_F_0_50	2	52737233	0.91667	0.08333	0.01	0.09596	0.15278	0.371907	0.141103
1509	1952084_F_0_55	2	52762398	0.74623	0.25377	0.005	0.16583	0.37874	0.562153	0.307019
1510	2658985_F_0_21	2	53476216	0.8593	0.1407	0.005	0.20101	0.24181	0.168728	0.212572
1511	2673560_F_0_13	2	54252378	0.89646	0.10354	0.01	0.19697	0.18563	-0.0610893	0.168408
1512	1872848_F_0_29	2	54252511	0.8925	0.1075	0	0.215	0.19189	-0.120434	0.173477
1513	2652461_F_0_13	2	54475965	0.80541	0.19459	0.075	0.17297	0.31346	0.448191	0.264324
1514	2648922_F_0_57	2	54585815	0.5625	0.4375	0	0.365	0.49219	0.258416	0.371063
1515	2656496_F_0_22	2	54599769	0.87433	0.12567	0.065	0.1016	0.21975	0.537656	0.195608
1516	1888939_F_0_17	2	54667142	0.85079	0.14921	0.045	0.17277	0.2539	0.319535	0.221662
1517	2647689_F_0_16	2	54668013	0.91192	0.08808	0.035	0.09326	0.16065	0.419483	0.147741
1518	2666053_F_0_26	2	54757454	0.88571	0.11429	0.125	0.08	0.20245	0.604841	0.181961
1519	10750669_F_0_15	2	54808936	0.89489	0.10511	0.12	0.05114	0.18813	0.728167	0.170428
1520	2650153_F_0_49	2	54808970	0.83243	0.16757	0.075	0.08649	0.27898	0.689978	0.240066
1521	2652163_F_0_8	2	55016587	0.62944	0.37056	0.015	0.32487	0.46649	0.303586	0.357684
1522	1951964_F_0_29	2	55359451	0.76944	0.23056	0.1	0.16111	0.3548	0.545913	0.291861
1523	3627893_F_0_6	2	55481646	0.76842	0.23158	0.05	0.18947	0.3559	0.467631	0.292569
1524	3627893_F_0_57	2	55481697	0.91854	0.08146	0.11	0.02809	0.14965	0.812295	0.138451
1525	1985626_F_0_63	2	55542850	0.80108	0.19892	0.07	0.19355	0.31871	0.392708	0.267916
1526	2655500_F_0_48	2	55542901	0.8225	0.1775	0	0.185	0.29199	0.366417	0.249359
1527	2653153_F_0_14	2	55694719	0.65426	0.34574	0.06	0.14894	0.45241	0.670785	0.350071
1528	1917901_F_0_56	2	55696199	0.84596	0.15404	0.01	0.18687	0.26062	0.282979	0.226661
1529	2655040_F_0_10	2	55766678	0.72222	0.27778	0.055	0.12169	0.40123	0.696708	0.320741
1530	2646625_F_0_41	2	55771227	0.63218	0.36782	0.13	0.09195	0.46505	0.802279	0.356918
1531	2680589_F_0_11	2	55931417	0.55025	0.44975	0.005	0.33668	0.49495	0.31977	0.372462
1532	2649493_F_0_25	2	56052368	0.92821	0.07179	0.025	0.06154	0.13328	0.538265	0.124392
1533	2667201_F_0_44	2	56140006	0.94	0.06	0.125	0.06286	0.1128	0.44273	0.106438
1534	1878267_F_0_21	2	56141435	0.93909	0.06091	0.015	0.10152	0.11441	0.112665	0.107856
1535	2645658_F_0_52	2	56185713	0.91925	0.08075	0.195	0.07453	0.14845	0.497945	0.137439
1536	2668992_F_0_6	2	56223656	0.93243	0.06757	0.075	0.02703	0.126	0.785476	0.11807
1537	2649822_F_0_23	2	56270525	0.88945	0.11055	0.005	0.1608	0.19666	0.182345	0.17732
1538	2677512_F_0_37	2	56270590	0.89062	0.10938	0.04	0.11458	0.19482	0.411867	0.175852
1539	2648085_F_0_54	2	56306831	0.7359	0.2641	0.025	0.2	0.3887	0.485464	0.313158
1540	2216959_F_0_10	2	56318402	0.66754	0.33246	0.045	0.18325	0.44386	0.587145	0.345355
1541	1915469_F_0_25	2	56450836	0.8593	0.1407	0.005	0.09045	0.24181	0.625946	0.212572
1542	1901163_F_0_12	2	56484717	0.85204	0.14796	0.02	0.12245	0.25213	0.514338	0.220349
1543	2681943_F_0_37	2	56657460	0.81865	0.18135	0.035	0.12435	0.29692	0.5812	0.252842
1544	5339410_F_0_44	2	56760979	0.52454	0.47546	0.185	0.10429	0.4988	0.790918	0.374397
1545	1885526_F_0_20	2	56873583	0.79397	0.20603	0.005	0.1005	0.32716	0.692811	0.273645
1546	2023253_F_0_43	2	56894444	0.76768	0.23232	0.01	0.11111	0.3567	0.688506	0.293079
1547	1917945_F_0_46	2	56932709	0.94503	0.05497	0.045	0.05759	0.1039	0.445717	0.0984993
1548	1917945_F_0_64	2	56932727	0.94531	0.05469	0.04	0.04688	0.10339	0.546571	0.0980524
1549	1932982_F_0_11	2	57133633	0.93622	0.06378	0.02	0.03571	0.11942	0.700971	0.112293
1550	1932982_F_0_53	2	57133675	0.90789	0.09211	0.05	0.16316	0.16724	0.0243961	0.153265
1551	1941625_F_0_26	2	57184927	0.71106	0.28894	0.005	0.23618	0.41091	0.425227	0.326485
1552	2670146_F_0_11	2	57423016	0.9418	0.0582	0.055	0.03175	0.10963	0.710389	0.103617
1553	2645725_F_0_56	2	57423127	0.93333	0.06667	0.025	0.04103	0.12444	0.670283	0.116706
1554	2651001_F_0_24	2	57488519	0.93687	0.06313	0.01	0.12626	0.11829	-0.0673768	0.111293
1555	2018217_F_0_64	2	57512790	0.89096	0.10904	0.06	0.07979	0.1943	0.589346	0.175424
1556	2662090_F_0_35	2	57515257	0.8725	0.1275	0	0.165	0.22249	0.258394	0.197737
1557	2669576_F_0_16	2	57528249	0.93094	0.06906	0.095	0.08287	0.12858	0.355499	0.120315
1558	2669576_F_0_39	2	57528272	0.90957	0.09043	0.06	0.05319	0.1645	0.676657	0.150974
1559	2653743_F_0_46	2	57571038	0.87297	0.12703	0.075	0.04865	0.22178	0.780638	0.197192
1560	1929797_F_0_55	2	57605760	0.82267	0.17733	0.14	0.18023	0.29176	0.382266	0.249204
1561	1929797_F_0_68	2	57605773	0.71354	0.28646	0.04	0.19792	0.4088	0.515851	0.325242
1562	2652403_F_0_65	2	57634277	0.625	0.375	0	0.25	0.46875	0.466667	0.358887
1563	1958938_F_0_19	2	57635070	0.63636	0.36364	0.01	0.26263	0.46281	0.432532	0.355714
1564	1881884_F_0_9	2	57698996	0.66154	0.33846	0.025	0.24615	0.44781	0.450325	0.347543
1565	2656276_F_0_21	2	57743671	0.78392	0.21608	0.005	0.1206	0.33878	0.644017	0.281393
1566	2653282_F_0_11	2	57843657	0.75915	0.24085	0.18	0.10366	0.36569	0.716536	0.298821
1567	2653282_F_0_67	2	57843713	0.78571	0.21429	0.195	0.08075	0.33673	0.760194	0.280043
1568	2645889_F_0_30	2	57958096	0.805	0.195	0	0.21	0.31395	0.331104	0.264668
1569	2647000_F_0_33	2	58082397	0.52368	0.47632	0.05	0.21579	0.49888	0.567451	0.374439
1570	2660144_F_0_13	2	58091205	0.85714	0.14286	0.02	0.13265	0.2449	0.45835	0.214914
1571	2644870_F_0_23	2	58182337	0.53627	0.46373	0.035	0.26425	0.49737	0.468705	0.373681
1572	1925721_F_0_9	2	58258949	0.71907	0.28093	0.03	0.13918	0.40401	0.655504	0.322402
1573	1945754_F_0_29	2	58365627	0.69898	0.30102	0.02	0.17347	0.42081	0.587771	0.332272
1574	2009822_F_0_33	2	58423764	0.67	0.33	0	0.18	0.4422	0.592944	0.34443
1575	2652984_F_0_68	2	58534961	0.92677	0.07323	0.01	0.10606	0.13574	0.218653	0.126523
1576	2655578_F_0_37	2	58606100	0.65323	0.34677	0.07	0.28495	0.45304	0.371027	0.350418
1577	2655578_F_0_42	2	58606105	0.875	0.125	0.16	0.05952	0.21875	0.727909	0.194824
1578	2675409_F_0_13	2	58606847	0.6475	0.3525	0	0.235	0.45649	0.485202	0.352297
1579	1926941_F_0_38	2	58644816	0.94872	0.05128	0.025	0.06154	0.0973	0.367523	0.092567
1580	2657357_F_0_49	2	58801545	0.52618	0.47382	0.045	0.1623	0.49863	0.674508	0.374314
1581	2646655_F_0_66	2	58833618	0.73939	0.26061	0.175	0.04848	0.38538	0.874202	0.311124
1582	1944315_F_0_37	2	58833655	0.69643	0.30357	0.02	0.10714	0.42283	0.746612	0.333438
1583	1949438_F_0_39	2	58833955	0.82012	0.17988	0.18	0.09146	0.29504	0.690008	0.25152
1584	2685923_F_0_23	2	58858542	0.71471	0.28529	0.15	0.15882	0.4078	0.610544	0.324649
1585	2685923_F_0_29	2	58858548	0.72093	0.27907	0.14	0.12791	0.40238	0.682116	0.321425
1586	2666603_F_0_25	2	58862502	0.7644	0.2356	0.045	0.1466	0.36019	0.592993	0.295319
1587	2004808_F_0_33	2	58913927	0.80612	0.19388	0.02	0.07143	0.31258	0.771483	0.263728
1588	100058067_F_0_38	2	58929952	0.76852	0.23148	0.19	0.04321	0.3558	0.878555	0.292499
1589	2221926_F_0_38	2	59012579	0.5075	0.4925	0	0.285	0.49989	0.429875	0.374944
1590	2645604_F_0_58	2	59115232	0.86856	0.13144	0.03	0.12887	0.22833	0.435598	0.20226
1591	2012676_F_0_48	2	59122551	0.94359	0.05641	0.025	0.06154	0.10646	0.421943	0.100789
1592	2649674_F_0_45	2	59134972	0.93646	0.06354	0.095	0.03867	0.119	0.675042	0.111924
1593	2649989_F_0_11	2	59155589	0.85204	0.14796	0.02	0.06122	0.25213	0.757189	0.220349
1594	2667992_F_0_31	2	59168560	0.54082	0.45918	0.02	0.12245	0.49667	0.753458	0.373328
1595	2651149_F_0_31	2	59168600	0.5225	0.4775	0	0.185	0.49899	0.629251	0.374493
1596	1956468_F_0_10	2	59170977	0.93717	0.06283	0.045	0.04188	0.11776	0.644361	0.110831
1597	1895851_F_0_59	2	59175456	0.5575	0.4425	0	0.145	0.49339	0.706115	0.371672
1598	2687833_F_0_14	2	59191320	0.53533	0.46467	0.08	0.09239	0.4975	0.814291	0.373749
1599	2654393_F_0_39	2	59207951	0.55729	0.44271	0.04	0.11458	0.49344	0.767793	0.371696
1600	4377477_F_0_34	2	59230447	0.7375	0.2625	0	0.095	0.38719	0.754642	0.31223
1601	2655941_F_0_23	2	59331908	0.50256	0.49744	0.025	0.14359	0.49999	0.712814	0.374993
1602	1897689_F_0_19	2	59519729	0.94444	0.05556	0.1	0.04444	0.10494	0.57652	0.0994393
1603	2678114_F_0_53	2	59580903	0.78173	0.21827	0.015	0.14213	0.34126	0.583514	0.283028
1604	2655658_F_0_32	2	59580936	0.67172	0.32828	0.01	0.14141	0.44103	0.679364	0.343773
1605	1951187_F_0_43	2	59581683	0.69519	0.30481	0.065	0.14973	0.4238	0.646697	0.333998
1606	3628593_F_0_5	2	59595178	0.78827	0.21173	0.02	0.13776	0.33381	0.58731	0.278089
1607	1922672_F_0_56	2	59625729	0.77	0.23	0	0.24	0.3542	0.322417	0.291471
1608	5198967_F_0_14	2	59630528	0.53046	0.46954	0.015	0.1066	0.49814	0.786004	0.37407
1609	2648838_F_0_40	2	59705887	0.81111	0.18889	0.1	0.13333	0.30642	0.564878	0.259474
1610	1918166_F_0_29	2	59725719	0.82234	0.17766	0.015	0.2335	0.2922	0.20089	0.249505
1611	2650234_F_0_65	2	59762763	0.82071	0.17929	0.01	0.06566	0.29429	0.776887	0.250987
1612	2648313_F_0_8	2	59770001	0.74269	0.25731	0.145	0.10526	0.3822	0.724594	0.309164
1613	1920480_F_0_66	2	59796633	0.92033	0.07967	0.09	0.03846	0.14665	0.737743	0.135893
1614	2659458_F_0_5	2	59848941	0.65327	0.34673	0.005	0.24121	0.45302	0.467551	0.350405
1615	2022009_F_0_58	2	59877799	0.71465	0.28535	0.01	0.11616	0.40785	0.715189	0.32468
1616	1996189_F_0_20	2	59885187	0.93005	0.06995	0.035	0.07772	0.13011	0.402659	0.121649
1617	2658667_F_0_34	2	59942485	0.80729	0.19271	0.04	0.04167	0.31114	0.866073	0.26274
1618	2225792_F_0_36	2	60065078	0.67949	0.32051	0.025	0.12821	0.43557	0.70565	0.340708
1619	2651899_F_0_19	2	60075982	0.63472	0.36528	0.035	0.07772	0.4637	0.832392	0.356192
1620	1894809_F_0_5	2	60133947	0.50575	0.49425	0.13	0.14943	0.49993	0.701098	0.374967
1621	2652046_F_0_11	2	60266677	0.93782	0.06218	0.035	0.07254	0.11662	0.37798	0.109826
1622	2652046_F_0_36	2	60266702	0.93077	0.06923	0.025	0.06667	0.12888	0.482697	0.12057
1623	2658171_F_0_39	2	60292538	0.74339	0.25661	0.055	0.08995	0.38153	0.764239	0.308743
1624	1906506_F_0_23	2	60344760	0.89286	0.10714	0.02	0.11224	0.19133	0.41337	0.17302
1625	1941067_F_0_67	2	60344870	0.88579	0.11421	0.015	0.13706	0.20234	0.322625	0.181863
1626	100058951_F_0_16	2	60394124	0.94172	0.05828	0.185	0.0184	0.10977	0.832377	0.103742
1627	2656862_F_0_16	2	60394124	0.94	0.06	0	0.07	0.1128	0.379433	0.106438
1628	2699331_F_0_42	2	60419077	0.90909	0.09091	0.01	0.09091	0.16529	0.449997	0.15163
1629	2652633_F_0_9	2	60425239	0.89086	0.10914	0.015	0.1066	0.19445	0.451787	0.17555
1630	2645947_F_0_68	2	60425364	0.875	0.125	0.02	0.11735	0.21875	0.463543	0.194824
1631	2646850_F_0_20	2	60500535	0.9264	0.0736	0.015	0.08629	0.13637	0.367236	0.127068
1632	2647727_F_0_15	2	60533943	0.88205	0.11795	0.025	0.05128	0.20807	0.753544	0.186428
1633	2647998_F_0_66	2	60547748	0.7025	0.2975	0	0.155	0.41799	0.629178	0.330631
1634	1900559_F_0_19	2	60556165	0.93478	0.06522	0.08	0.06522	0.12193	0.465103	0.114499
1635	2652672_F_0_21	2	60558816	0.94697	0.05303	0.01	0.04545	0.10044	0.547491	0.095392
1636	1890273_F_0_39	2	60561554	0.68935	0.31065	0.155	0.05325	0.42829	0.875668	0.336576
1637	2648422_F_0_41	2	60578605	0.65657	0.34343	0.01	0.29293	0.45097	0.350445	0.349284
1638	2645178_F_0_17	2	60595973	0.84078	0.15922	0.105	0.02793	0.26774	0.895682	0.231896
1639	1939054_F_0_24	2	60620419	0.59021	0.40979	0.03	0.13918	0.48373	0.712278	0.36673
1640	19332883_F_0_28	2	60631637	0.93094	0.06906	0.095	0.11602	0.12858	0.0976824	0.120315
1641	2651483_F_0_17	2	60648034	0.76316	0.23684	0.05	0.23158	0.3615	0.359391	0.296155
1642	2651185_F_0_48	2	60682381	0.61168	0.38832	0.015	0.20812	0.47506	0.561908	0.362216
1643	1962364_F_0_18	2	60684957	0.51813	0.48187	0.035	0.23834	0.49934	0.52269	0.374671
1644	1962364_F_0_64	2	60685003	0.51977	0.48023	0.115	0.45198	0.49922	0.0946276	0.374609
1645	2223141_F_0_34	2	60746037	0.70103	0.29897	0.03	0.1134	0.41917	0.729465	0.331321
1646	2647370_F_0_35	2	60748200	0.67526	0.32474	0.03	0.14433	0.43857	0.670908	0.342397
1647	2218941_F_0_20	2	60792268	0.83333	0.16667	0.055	0.11111	0.27778	0.600007	0.239201
1648	1927060_F_0_32	2	60819781	0.75879	0.24121	0.005	0.48241	0.36605	-0.31788	0.299057
1649	2670715_F_0_31	2	60826051	0.5825	0.4175	0	0.255	0.48639	0.475729	0.368101
1650	2649737_F_0_61	2	60897527	0.60459	0.39541	0.02	0.25	0.47812	0.477119	0.363822
1651	2669300_F_0_35	2	60927854	0.55556	0.44444	0.055	0.10582	0.49383	0.785716	0.371894
1652	2029201_F_0_20	2	60928044	0.56923	0.43077	0.025	0.10256	0.49041	0.790869	0.370161
1653	1962424_F_0_34	2	60949195	0.79897	0.20103	0.03	0.24742	0.32123	0.229773	0.269638
1654	2652320_F_0_55	2	60949282	0.68391	0.31609	0.13	0.09195	0.43236	0.78733	0.338889
1655	1922910_F_0_68	2	60973730	0.7551	0.2449	0.02	0.19388	0.36985	0.475787	0.301454
1656	2094520_F_0_62	2	60982580	0.80588	0.19412	0.15	0.15294	0.31287	0.511171	0.26393
1657	2658195_F_0_54	2	60986775	0.88442	0.11558	0.005	0.1005	0.20444	0.508413	0.183544
1658	1931884_F_0_22	2	60988145	0.72589	0.27411	0.015	0.26396	0.39795	0.336701	0.318766
1659	2137117_F_0_64	2	61061327	0.735	0.265	0	0.14	0.38955	0.640611	0.313675
1660	2657763_F_0_30	2	61100240	0.93622	0.06378	0.02	0.05612	0.11942	0.530062	0.112293
1661	2649979_F_0_37	2	61100313	0.8325	0.1675	0	0.175	0.27889	0.372512	0.239998
1662	1939768_F_0_39	2	61162009	0.58242	0.41758	0.09	0.18681	0.48641	0.615941	0.368115
1663	3625755_F_0_21	2	61183023	0.765	0.235	0	0.2	0.35955	0.443749	0.294912
1664	1933092_F_0_47	2	61400444	0.83073	0.16927	0.04	0.05729	0.28124	0.796295	0.241689
1665	2649429_F_0_31	2	61405771	0.57937	0.42063	0.055	0.22751	0.4874	0.533217	0.368621
1666	1888838_F_0_43	2	61516744	0.59211	0.40789	0.05	0.16316	0.48303	0.662216	0.366372
1667	2656147_F_0_13	2	61517914	0.80412	0.19588	0.03	0.19588	0.31502	0.378198	0.265403
1668	2715466_F_0_7	2	61521389	0.76884	0.23116	0.005	0.15075	0.35545	0.57589	0.292278
1669	1942423_F_0_68	2	61560293	0.71357	0.28643	0.005	0.15075	0.40878	0.63122	0.325227
1670	2654503_F_0_27	2	61560758	0.89196	0.10804	0.005	0.12563	0.19274	0.348189	0.174161
1671	1924242_F_0_6	2	61564009	0.94924	0.05076	0.015	0.06091	0.09637	0.367957	0.0917236
1672	1882399_F_0_12	2	61607974	0.90863	0.09137	0.015	0.13198	0.16604	0.205131	0.152258
1673	1876794_F_0_65	2	61608165	0.905	0.095	0	0.15	0.17195	0.127653	0.157167
1674	2024115_F_0_54	2	61609641	0.80423	0.19577	0.055	0.13757	0.31488	0.563103	0.265311
1675	1924246_F_0_62	2	61621866	0.60622	0.39378	0.035	0.25907	0.47744	0.457377	0.363463
1676	1929908_F_0_33	2	61658290	0.8875	0.1125	0	0.145	0.19969	0.273875	0.17975
1677	2663136_F_0_18	2	61722675	0.65657	0.34343	0.01	0.24242	0.45097	0.462448	0.349284
1678	18729563_F_0_16	2	61733513	0.805	0.195	0	0.38	0.31395	-0.210384	0.264668
1679	1888364_F_0_49	2	61802331	0.75263	0.24737	0.05	0.15789	0.37235	0.575963	0.303032
1680	1888364_F_0_54	2	61802336	0.89595	0.10405	0.135	0.06936	0.18644	0.627977	0.169066
1681	1887185_F_0_53	2	61802479	0.66667	0.33333	0.01	0.16162	0.44444	0.636351	0.345678
1682	1884895_F_0_62	2	61822826	0.9375	0.0625	0	0.075	0.11719	0.360014	0.110321
1683	2657225_F_0_62	2	61918775	0.55588	0.44412	0.15	0.12353	0.49375	0.749813	0.371858
1684	1953362_F_0_28	2	61935692	0.68571	0.31429	0.125	0.08	0.43102	0.814394	0.338133
1685	1996589_F_0_19	2	61955121	0.54237	0.45763	0.115	0.0678	0.49641	0.863419	0.373198
1686	2657428_F_0_23	2	61975684	0.76804	0.23196	0.03	0.13402	0.35631	0.623867	0.292831
1687	1890842_F_0_36	2	62010434	0.52296	0.47704	0.02	0.16837	0.49895	0.662551	0.374472
1688	1941209_F_0_34	2	62055142	0.76786	0.23214	0.02	0.17857	0.35651	0.499116	0.292955
1689	6433419_F_0_13	2	62059880	0.73711	0.26289	0.03	0.17526	0.38755	0.547774	0.312457
1690	2699504_F_0_49	2	62130297	0.85756	0.14244	0.14	0.02907	0.2443	0.881007	0.21446
1691	2649279_F_0_28	2	62142746	0.78392	0.21608	0.005	0.19095	0.33878	0.43636	0.281393
1692	2650456_F_0_49	2	62156549	0.63706	0.36294	0.015	0.22843	0.46243	0.506023	0.355509
1693	2653249_F_0_38	2	62183044	0.58462	0.41538	0.025	0.25641	0.48568	0.47206	0.367737
1694	1935920_F_0_32	2	62190013	0.68306	0.31694	0.085	0.16393	0.43298	0.621391	0.339243
1695	2653015_F_0_26	2	62193266	0.56959	0.43041	0.03	0.32474	0.49032	0.337698	0.37011
1696	1983092_F_0_15	2	62267939	0.90464	0.09536	0.03	0.11856	0.17253	0.312815	0.157649
1697	2657600_F_0_58	2	62305369	0.91457	0.08543	0.005	0.1005	0.15626	0.356841	0.144054
1698	2653826_F_0_18	2	62312186	0.74219	0.25781	0.04	0.07812	0.38269	0.795866	0.309463
1699	2653825_F_0_52	2	62312220	0.88509	0.11491	0.195	0.13043	0.20341	0.358783	0.182723
1700	2648966_F_0_59	2	62354986	0.76131	0.23869	0.005	0.09548	0.36344	0.737288	0.297392
1701	2655247_F_0_28	2	62382631	0.68135	0.31865	0.035	0.15026	0.43423	0.653962	0.339949
1702	2651360_F_0_27	2	62412179	0.55	0.45	0	0.27	0.495	0.454545	0.372487
1703	1934556_F_0_48	2	62472017	0.92045	0.07955	0.12	0.03409	0.14644	0.767208	0.135721
1704	2645460_F_0_48	2	62472029	0.93216	0.06784	0.005	0.06533	0.12647	0.483435	0.118477
1705	2236935_F_0_37	2	62653032	0.53631	0.46369	0.105	0.06704	0.49736	0.865208	0.373678
1706	2648466_F_0_8	2	62832095	0.93434	0.06566	0.01	0.0303	0.12269	0.753036	0.11517
1707	2660147_F_0_30	2	62869782	0.86364	0.13636	0.01	0.14141	0.23554	0.399635	0.207794
1708	2027023_F_0_28	2	62933524	0.65803	0.34197	0.035	0.18653	0.45005	0.585535	0.348779
1709	2653446_F_0_63	2	62936696	0.94697	0.05303	0.01	0.05556	0.10044	0.446834	0.095392
1710	2658029_F_0_33	2	62941663	0.53061	0.46939	0.02	0.33673	0.49813	0.324012	0.374061
1711	2663466_F_0_35	2	62976482	0.90816	0.09184	0.02	0.09184	0.16681	0.449433	0.152898
1712	2666070_F_0_12	2	63043489	0.9127	0.0873	0.055	0.06878	0.15936	0.568399	0.14666
1713	2667609_F_0_56	2	63049551	0.91099	0.08901	0.045	0.09424	0.16217	0.418881	0.149024
1714	1876445_F_0_11	2	63085983	0.85174	0.14826	0.14	0.14535	0.25255	0.42447	0.220665
1715	2654943_F_0_12	2	63099875	0.84872	0.15128	0.025	0.04615	0.25679	0.820281	0.223818
1716	2656833_F_0_20	2	63178666	0.52273	0.47727	0.01	0.24747	0.49897	0.504038	0.374483
1717	1959100_F_0_13	2	63180838	0.86869	0.13131	0.01	0.13131	0.22814	0.424432	0.202112
1718	1955846_F_0_55	2	63217390	0.90294	0.09706	0.15	0.05294	0.17528	0.697969	0.159917
1719	100316512_F_0_10	2	63217411	0.92526	0.07474	0.03	0.13918	0.13831	-0.00629022	0.128743
1720	2644689_F_0_17	2	63260349	0.91146	0.08854	0.04	0.0625	0.1614	0.612763	0.148376
1721	2211630_F_0_41	2	63338938	0.94975	0.05025	0.005	0.0603	0.09545	0.368256	0.0908945
1722	2653323_F_0_16	2	63340401	0.62874	0.37126	0.165	0.08383	0.46685	0.820435	0.357877
1723	3627692_F_0_21	2	63340406	0.64417	0.35583	0.185	0.35583	0.45843	0.223807	0.353351
1724	2650863_F_0_18	2	63346484	0.83249	0.16751	0.015	0.15228	0.2789	0.453998	0.240008
1725	2646037_F_0_38	2	63349075	0.80653	0.19347	0.005	0.14573	0.31208	0.533036	0.263382
1726	2644822_F_0_25	2	63358522	0.82471	0.17529	0.13	0.15517	0.28912	0.463302	0.24733
1727	1955959_F_0_52	2	63477329	0.72222	0.27778	0.01	0.24242	0.40123	0.395808	0.320741
1728	2668641_F_0_28	2	63496563	0.7025	0.2975	0	0.255	0.41799	0.389938	0.330631
1729	100056682_F_0_51	2	63546045	0.81818	0.18182	0.065	0.07487	0.29752	0.748353	0.253263
1730	2228116_F_0_65	2	63562159	0.5275	0.4725	0	0.305	0.49849	0.388152	0.374243
1731	1908000_F_0_51	2	63613207	0.85135	0.14865	0.075	0.13514	0.2531	0.466061	0.221075
1732	2658110_F_0_10	2	63634829	0.77273	0.22727	0.175	0.07879	0.35124	0.77568	0.289553
1733	2648673_F_0_47	2	63654188	0.82161	0.17839	0.005	0.13568	0.29314	0.537149	0.25017
1734	2648115_F_0_40	2	63682776	0.86735	0.13265	0.02	0.11224	0.23011	0.512233	0.203633
1735	2008738_F_0_11	2	63693043	0.78283	0.21717	0.01	0.23232	0.34002	0.316746	0.282209
1736	2217196_F_0_54	2	63697074	0.85864	0.14136	0.045	0.10471	0.24276	0.568669	0.21329
1737	2660754_F_0_37	2	63697123	0.5275	0.4725	0	0.355	0.49849	0.287849	0.374243
1738	1879749_F_0_55	2	63729477	0.65659	0.34341	0.09	0.15934	0.45096	0.646665	0.349277
1739	3628326_F_0_40	2	63730147	0.60101	0.39899	0.01	0.23232	0.47959	0.515586	0.364589
1740	100058177_F_0_27	2	63736498	0.88	0.12	0.125	0.08	0.2112	0.621212	0.188897
1741	2650496_F_0_23	2	63757498	0.8175	0.1825	0	0.035	0.29839	0.882704	0.25387
1742	2659927_F_0_20	2	63758648	0.80808	0.19192	0.01	0.27273	0.31017	0.120708	0.26207
1743	10737286_F_0_17	2	63765586	0.8801	0.1199	0.02	0.12755	0.21104	0.395612	0.188777
1744	2669230_F_0_38	2	63769337	0.88441	0.11559	0.07	0.0914	0.20446	0.552969	0.183556
1745	2665174_F_0_13	2	63795310	0.525	0.475	0	0.34	0.49875	0.318296	0.374374
1746	2649418_F_0_47	2	63799082	0.56313	0.43687	0.01	0.31818	0.49203	0.353332	0.370983
1747	10593301_F_0_29	2	63823485	0.925	0.075	0	0.1	0.13875	0.279279	0.129124
1748	15009657_F_0_65	2	63862619	0.81138	0.18862	0.165	0.04192	0.30609	0.863047	0.259241
1749	2646357_F_0_6	2	63923544	0.64433	0.35567	0.03	0.24742	0.45834	0.460182	0.353301
1750	2658642_F_0_35	2	64093992	0.65285	0.34715	0.035	0.21762	0.45327	0.519889	0.350545
1751	2647255_F_0_59	2	64136553	0.66935	0.33065	0.07	0.15591	0.44264	0.647772	0.344676
1752	2646259_F_0_65	2	64171881	0.8908	0.1092	0.13	0.06897	0.19454	0.645471	0.175626
1753	2074218_F_0_59	2	64171941	0.72165	0.27835	0.03	0.20619	0.40174	0.486758	0.321044
1754	2719944_F_0_35	2	64173162	0.67677	0.32323	0.01	0.22222	0.43751	0.49208	0.3418
1755	1986886_F_0_52	2	64207982	0.71357	0.28643	0.005	0.23116	0.40878	0.434512	0.325227
1756	1980096_F_0_35	2	64208652	0.69289	0.30711	0.015	0.24873	0.42558	0.415551	0.335025
1757	2648951_F_0_7	2	64247667	0.6575	0.3425	0	0.365	0.45039	0.189591	0.348963
1758	1879807_F_0_24	2	64247732	0.53299	0.46701	0.015	0.25381	0.49782	0.490157	0.373909
1759	2644975_F_0_12	2	64252339	0.78125	0.21875	0.04	0.13542	0.3418	0.603803	0.283384
1760	2659486_F_0_28	2	64321211	0.80151	0.19849	0.005	0.26633	0.31819	0.162984	0.267563
1761	2647397_F_0_54	2	64403413	0.59162	0.40838	0.045	0.16754	0.48321	0.653277	0.366465
1762	2654169_F_0_39	2	64414132	0.59045	0.40955	0.005	0.21608	0.48364	0.553221	0.366685
1763	2009667_F_0_49	2	64416033	0.86154	0.13846	0.025	0.12308	0.23858	0.484114	0.210118
1764	2656744_F_0_5	2	64514197	0.5275	0.4725	0	0.315	0.49849	0.368092	0.374243
1765	5339186_F_0_5	2	64612844	0.78962	0.21038	0.085	0.18033	0.33224	0.45723	0.277049
1766	1945130_F_0_23	2	64647690	0.93814	0.06186	0.03	0.08247	0.11606	0.289419	0.109331
1767	1959566_F_0_67	2	65059630	0.53886	0.46114	0.035	0.15544	0.49698	0.687231	0.373485
1768	2659736_F_0_13	2	65073712	0.92965	0.07035	0.005	0.0603	0.1308	0.538991	0.122247
1769	2651131_F_0_27	2	65083521	0.5625	0.4375	0.04	0.14583	0.49219	0.703712	0.371063
1770	2668883_F_0_26	2	65213311	0.94041	0.05959	0.035	0.04663	0.11207	0.583921	0.105797
1771	1875182_F_0_64	2	65256983	0.52577	0.47423	0.03	0.10309	0.49867	0.79327	0.374335
1772	1942866_F_0_49	2	65257087	0.87563	0.12437	0.015	0.1269	0.2178	0.417355	0.194085
1773	2654310_F_0_8	2	65285331	0.51031	0.48969	0.03	0.27835	0.49979	0.443066	0.374894
1774	5198521_F_0_44	2	65293958	0.52296	0.47704	0.02	0.19898	0.49895	0.601203	0.374472
1775	2647312_F_0_5	2	65305564	0.5175	0.4825	0	0.205	0.49939	0.589499	0.374694
1776	1968012_F_0_20	2	65328727	0.92929	0.07071	0.01	0.08081	0.13142	0.385101	0.122785
1777	2658685_F_0_17	2	65332480	0.53684	0.46316	0.05	0.13684	0.49729	0.724829	0.373639
1778	1968815_F_0_12	2	65346962	0.55276	0.44724	0.005	0.17085	0.49443	0.654451	0.372201
1779	2645573_F_0_10	2	65357772	0.92969	0.07031	0.04	0.08854	0.13074	0.322778	0.122187
1780	2657718_F_0_25	2	65417901	0.79167	0.20833	0.04	0.03125	0.32986	0.905263	0.275454
1781	2654058_F_0_30	2	65421833	0.71106	0.28894	0.005	0.14573	0.41091	0.645348	0.326485
1782	1931470_F_0_23	2	65423172	0.91867	0.08133	0.17	0.06627	0.14942	0.556485	0.138266
1783	2661573_F_0_23	2	65423200	0.9025	0.0975	0	0.115	0.17599	0.346554	0.160502
1784	2007184_F_0_10	2	65634701	0.7803	0.2197	0.01	0.18687	0.34286	0.454967	0.284086
1785	1931854_F_0_26	2	65646246	0.71585	0.28415	0.085	0.06557	0.40682	0.838823	0.324067
1786	2664256_F_0_11	2	65704029	0.8875	0.1125	0	0.155	0.19969	0.223797	0.17975
1787	1938715_F_0_7	2	65733711	0.51777	0.48223	0.015	0.16244	0.49937	0.67471	0.374684
1788	1902435_F_0_50	2	65734582	0.515	0.485	0	0.18	0.49955	0.639676	0.374775
1789	4378928_F_0_51	2	65734889	0.53191	0.46809	0.06	0.15957	0.49796	0.679553	0.37398
1790	2646750_F_0_23	2	65766142	0.63959	0.36041	0.015	0.22335	0.46103	0.515541	0.354755
1791	15008899_F_0_32	2	65796791	0.56154	0.43846	0.025	0.16923	0.49243	0.656337	0.371184
1792	2219573_F_0_25	2	65849124	0.70663	0.29337	0.02	0.08673	0.41461	0.790815	0.328658
1793	2667788_F_0_10	2	65853696	0.6925	0.3075	0	0.125	0.42589	0.706497	0.335197
1794	2660250_F_0_17	2	65870459	0.59467	0.40533	0.155	0.11243	0.48207	0.766777	0.365877
1795	2648098_F_0_47	2	65873361	0.83862	0.16138	0.055	0.26984	0.27067	0.00306646	0.234041
1796	1955344_F_0_45	2	65999659	0.90351	0.09649	0.145	0.11111	0.17436	0.362755	0.159159
1797	2650818_F_0_33	2	66012135	0.76923	0.23077	0.025	0.11282	0.35503	0.682224	0.292007
1798	1996181_F_0_27	2	66051024	0.70854	0.29146	0.005	0.1407	0.41302	0.659339	0.327728
1799	1942133_F_0_50	2	66115145	0.57828	0.42172	0.01	0.17677	0.48774	0.637573	0.368797
1800	1971083_F_0_20	2	66164590	0.89447	0.10553	0.005	0.1005	0.18878	0.467634	0.170967
1801	2222765_F_0_26	2	66165735	0.90152	0.09848	0.01	0.09596	0.17757	0.459593	0.161799
1802	1958101_F_0_22	2	66166398	0.88611	0.11389	0.1	0.03889	0.20184	0.807323	0.181469
1803	1941735_F_0_51	2	66246864	0.67819	0.32181	0.06	0.14362	0.4365	0.670974	0.341232
1804	2664330_F_0_39	2	66315441	0.71212	0.28788	0.01	0.28283	0.41001	0.310188	0.325956
1805	15045799_F_0_8	2	66338883	0.81414	0.18586	0.045	0.1623	0.30264	0.463719	0.256839
1806	15045799_F_0_57	2	66338932	0.94068	0.05932	0.115	0.05085	0.11161	0.544396	0.105375
1807	2669981_F_0_36	2	66341995	0.8225	0.1775	0	0.185	0.29199	0.366417	0.249359
1808	6435020_F_0_23	2	66388229	0.51613	0.48387	0.07	0.31183	0.49948	0.375691	0.37474
1809	2663499_F_0_59	2	66423793	0.91	0.09	0	0.1	0.1638	0.389499	0.150385
1810	1995796_F_0_46	2	66429874	0.91795	0.08205	0.025	0.07179	0.15064	0.523433	0.13929
1811	19017563_F_0_52	2	66429886	0.92703	0.07297	0.075	0.05946	0.1353	0.560532	0.126139
1812	15057604_F_0_15	2	66536692	0.91451	0.08549	0.035	0.07772	0.15637	0.502974	0.144138
1813	1905047_F_0_54	2	66548788	0.90659	0.09341	0.09	0.05495	0.16936	0.675543	0.155026
1814	2657035_F_0_42	2	66566068	0.53869	0.46131	0.16	0.18452	0.49701	0.62874	0.373499
1815	2654176_F_0_20	2	66577284	0.81026	0.18974	0.025	0.1641	0.30748	0.466307	0.260206
1816	2654989_F_0_46	2	66605195	0.94311	0.05689	0.165	0.02994	0.1073	0.720969	0.10155
1817	2654989_F_0_59	2	66605208	0.68912	0.31088	0.035	0.2487	0.42847	0.419563	0.336675
1818	2652896_F_0_59	2	66609778	0.9196	0.0804	0.005	0.09045	0.14788	0.388355	0.136939
1819	2654264_F_0_37	2	66610849	0.9175	0.0825	0	0.095	0.15139	0.372482	0.139928
1820	2646946_F_0_9	2	66615076	0.87921	0.12079	0.11	0.08427	0.21239	0.60323	0.189843
1821	2646946_F_0_45	2	66615112	0.72917	0.27083	0.04	0.23958	0.39497	0.393422	0.316965
1822	2021354_F_0_6	2	66617684	0.77835	0.22165	0.03	0.06186	0.34504	0.820716	0.285515
1823	2647931_F_0_55	2	66670831	0.78426	0.21574	0.015	0.14721	0.33839	0.564969	0.281138
1824	2650569_F_0_41	2	66684886	0.73485	0.26515	0.01	0.26768	0.38969	0.313095	0.313761
1825	1944964_F_0_36	2	66720131	0.73969	0.26031	0.03	0.0567	0.3851	0.852766	0.310947
1826	2657192_F_0_28	2	66851946	0.77041	0.22959	0.02	0.10204	0.35376	0.711556	0.291185
1827	6434941_F_0_7	2	66870694	0.52778	0.47222	0.01	0.30808	0.49846	0.381936	0.374227
1828	2650434_F_0_50	2	66875197	0.575	0.425	0.1	0.11667	0.48875	0.761289	0.369312
1829	2684064_F_0_60	2	66961601	0.92857	0.07143	0.055	0.01587	0.13265	0.880362	0.123857
1830	2003712_F_0_28	2	67001333	0.62983	0.37017	0.095	0.09945	0.46629	0.786721	0.357576
1831	2681362_F_0_22	2	67012463	0.85602	0.14398	0.045	0.08901	0.2465	0.638905	0.216119
1832	1973813_F_0_5	2	67082775	0.86802	0.13198	0.015	0.07107	0.22912	0.689813	0.202874
1833	1983474_F_0_10	2	67090385	0.81313	0.18687	0.01	0.17172	0.3039	0.434946	0.257722
1834	2654541_F_0_23	2	67097347	0.86364	0.13636	0.01	0.11111	0.23554	0.528275	0.207794
1835	1923021_F_0_13	2	67183396	0.90152	0.09848	0.01	0.12626	0.17757	0.288956	0.161799
1836	2649195_F_0_10	2	67238322	0.90404	0.09596	0.01	0.09091	0.1735	0.476023	0.158452
1837	8540066_F_0_42	2	67238743	0.87437	0.12563	0.005	0.1206	0.21969	0.451045	0.195561
1838	5374634_F_0_23	2	67248538	0.9025	0.0975	0	0.125	0.17599	0.289732	0.160502
1839	1931732_F_0_17	2	67256751	0.76099	0.23901	0.09	0.13736	0.36377	0.622399	0.297605
1840	1931732_F_0_40	2	67256774	0.86257	0.13743	0.145	0.09942	0.23708	0.580648	0.208981
1841	2652976_F_0_34	2	67261062	0.90102	0.09898	0.015	0.09645	0.17837	0.45927	0.162459
1842	2649597_F_0_56	2	67264467	0.89698	0.10302	0.005	0.10553	0.18481	0.428981	0.167736
1843	2677164_F_0_47	2	67274734	0.80588	0.19412	0.15	0.05882	0.31287	0.811999	0.26393
1844	2662068_F_0_47	2	67274747	0.79648	0.20352	0.005	0.21608	0.3242	0.333498	0.271647
1845	5199441_F_0_53	2	67319747	0.51047	0.48953	0.045	0.22513	0.49978	0.549542	0.37489
1846	2644817_F_0_14	2	67321936	0.76064	0.23936	0.06	0.14894	0.36414	0.590981	0.297837
1847	1905731_F_0_55	2	67322645	0.88384	0.11616	0.01	0.11111	0.20534	0.458897	0.184253
1848	2647422_F_0_19	2	67340426	0.75882	0.24118	0.15	0.04706	0.36602	0.871428	0.299037
1849	2233357_F_0_13	2	67369831	0.86335	0.13665	0.195	0.08696	0.23595	0.631447	0.208117
1850	2647560_F_0_48	2	67371883	0.62698	0.37302	0.055	0.19577	0.46775	0.581464	0.358356
1851	2678328_F_0_36	2	67402763	0.93005	0.06995	0.035	0.03627	0.13011	0.721236	0.121649
1852	6212498_F_0_5	2	67570076	0.7575	0.2425	0	0.305	0.36739	0.16982	0.299901
1853	1992373_F_0_15	2	67570152	0.79337	0.20663	0.02	0.21939	0.32787	0.330863	0.274119
1854	2649713_F_0_66	2	67597258	0.59848	0.40152	0.01	0.21717	0.4806	0.548127	0.365114
1855	2763445_F_0_63	2	67606483	0.89062	0.10938	0.2	0.08125	0.19482	0.582948	0.175852
1856	2021808_F_0_15	2	67682832	0.86216	0.13784	0.075	0.14595	0.23768	0.385939	0.209434
1857	1888553_F_0_63	2	67729706	0.55928	0.44072	0.03	0.2732	0.49297	0.445808	0.371461
1858	2655612_F_0_48	2	67735284	0.69072	0.30928	0.03	0.24742	0.42725	0.420901	0.33598
1859	2655053_F_0_48	2	67740158	0.60354	0.39646	0.01	0.28788	0.47856	0.398445	0.36405
1860	2659651_F_0_22	2	67804814	0.91206	0.08794	0.005	0.11558	0.16041	0.279471	0.147547
1861	2656649_F_0_20	2	67815826	0.875	0.125	0.02	0.12755	0.21875	0.416914	0.194824
1862	2660351_F_0_52	2	67869763	0.87374	0.12626	0.01	0.13131	0.22064	0.404868	0.196297
1863	2656507_F_0_7	2	67910537	0.53886	0.46114	0.035	0.27979	0.49698	0.43702	0.373485
1864	2658404_F_0_54	2	67910650	0.83533	0.16467	0.165	0.11377	0.27511	0.586456	0.237265
1865	2011327_F_0_35	2	67924844	0.85417	0.14583	0.04	0.13542	0.24913	0.456428	0.218095
1866	2657299_F_0_18	2	67928469	0.67337	0.32663	0.005	0.24121	0.43989	0.451658	0.343136
1867	2657919_F_0_31	2	67930552	0.79899	0.20101	0.005	0.24121	0.3212	0.249035	0.269622
1868	1939391_F_0_45	2	68068219	0.52591	0.47409	0.035	0.2228	0.49866	0.553203	0.374328
1869	1907571_F_0_52	2	68173984	0.90513	0.09487	0.025	0.07692	0.17174	0.552114	0.156992
1870	2701743_F_0_31	2	68204999	0.81595	0.18405	0.185	0.08589	0.30035	0.714034	0.255246
1871	2681649_F_0_35	2	68248540	0.9325	0.0675	0	0.055	0.12589	0.563111	0.117964
1872	15009621_F_0_67	2	68266370	0.88798	0.11202	0.085	0.13661	0.19895	0.313345	0.179154
1873	2644824_F_0_7	2	68319095	0.79188	0.20812	0.015	0.19289	0.32961	0.414793	0.27529
1874	2658317_F_0_47	2	68423190	0.92473	0.07527	0.07	0.03226	0.13921	0.768264	0.129519
1875	2662518_F_0_8	2	68474973	0.945	0.055	0	0.04	0.10395	0.6152	0.0985472
1876	2653270_F_0_68	2	68489387	0.76302	0.23698	0.04	0.14062	0.36164	0.61116	0.296249
1877	2648886_F_0_38	2	68543706	0.81407	0.18593	0.005	0.1005	0.30272	0.66801	0.2569
1878	2648887_F_0_65	2	68543733	0.75131	0.24869	0.045	0.1623	0.37369	0.565683	0.303866
1879	3628598_F_0_52	2	68550822	0.79894	0.20106	0.055	0.08466	0.32127	0.736483	0.269663
1880	2655949_F_0_28	2	68553876	0.80402	0.19598	0.005	0.1608	0.31514	0.489751	0.265486
1881	1940748_F_0_25	2	68571774	0.92051	0.07949	0.025	0.09744	0.14634	0.334153	0.135635
1882	2674815_F_0_12	2	68796747	0.84772	0.15228	0.015	0.17259	0.25819	0.331539	0.224853
1883	2658092_F_0_9	2	68844740	0.5201	0.4799	0.005	0.24623	0.49919	0.506741	0.374596
1884	1946618_F_0_23	2	68913663	0.53283	0.46717	0.01	0.17677	0.49784	0.644926	0.37392
1885	6433518_F_0_34	2	68917725	0.92697	0.07303	0.11	0.11236	0.1354	0.170162	0.126228
1886	2646833_F_0_9	2	68927593	0.5202	0.4798	0.01	0.19192	0.49918	0.615529	0.374592
1887	2658700_F_0_34	2	68956821	0.90365	0.09635	0.04	0.03646	0.17414	0.790628	0.158972
1888	100315361_F_0_14	2	68995005	0.52513	0.47487	0.005	0.18593	0.49874	0.627201	0.374368
1889	2657422_F_0_61	2	69008067	0.67876	0.32124	0.035	0.12435	0.43609	0.714852	0.341003
1890	3933090_F_0_5	2	69027654	0.6407	0.3593	0.005	0.16583	0.46041	0.639821	0.35442
1891	1967522_F_0_29	2	69031676	0.65306	0.34694	0.02	0.16327	0.45314	0.639692	0.350475
1892	2672129_F_0_21	2	69032202	0.77889	0.22111	0.005	0.43216	0.34444	-0.254674	0.285121
1893	2667327_F_0_9	2	69100377	0.835	0.165	0	0.14	0.27555	0.491925	0.237586
1894	3625303_F_0_8	2	69109499	0.82902	0.17098	0.035	0.09326	0.2835	0.671041	0.243308
1895	2650332_F_0_37	2	69110482	0.82576	0.17424	0.01	0.11616	0.28776	0.59633	0.246358
1896	1948580_F_0_51	2	69131346	0.81667	0.18333	0.1	0.14444	0.29944	0.517633	0.254608
1897	2654529_F_0_21	2	69199422	0.77083	0.22917	0.04	0.27083	0.3533	0.233428	0.290891
1898	3629099_F_0_59	2	69270741	0.5603	0.4397	0.005	0.26633	0.49273	0.459481	0.371337
1899	2678801_F_0_65	2	69444744	0.91534	0.08466	0.055	0.05291	0.15498	0.658601	0.142975
1900	2233482_F_0_67	2	69444812	0.92308	0.07692	0.025	0.06154	0.14201	0.56665	0.131924
1901	2691835_F_0_22	2	69480738	0.88776	0.11224	0.02	0.15306	0.19929	0.231974	0.179427
1902	2660401_F_0_19	2	69517544	0.88442	0.11558	0.005	0.13065	0.20444	0.360937	0.183544
1903	2648067_F_0_29	2	69529556	0.91667	0.08333	0.01	0.07576	0.15278	0.504124	0.141103
1904	1928818_F_0_24	2	69535830	0.85969	0.14031	0.02	0.05612	0.24124	0.767369	0.212146
1905	2660981_F_0_20	2	69586737	0.85427	0.14573	0.005	0.17085	0.24898	0.3138	0.217989
1906	4383474_F_0_38	2	69587350	0.83871	0.16129	0.07	0.16129	0.27055	0.403844	0.233952
1907	4383474_F_0_43	2	69587355	0.9435	0.0565	0.115	0.0452	0.10661	0.576025	0.100932
1908	4383474_F_0_67	2	69587379	0.94915	0.05085	0.115	0.0339	0.09652	0.648777	0.0918697
1909	2645130_F_0_15	2	69622877	0.94	0.06	0	0.1	0.1128	0.113475	0.106438
1910	2652507_F_0_62	2	69627318	0.84596	0.15404	0.01	0.16667	0.26062	0.360487	0.226661
1911	1904369_F_0_49	2	69627371	0.54061	0.45939	0.015	0.28934	0.4967	0.417475	0.373345
1912	5339487_F_0_10	2	69654131	0.93939	0.06061	0.01	0.05051	0.11387	0.556424	0.107389
1913	2659789_F_0_57	2	69709580	0.535	0.465	0	0.26	0.49755	0.477439	0.373772
1914	1900115_F_0_62	2	69723738	0.55025	0.44975	0.005	0.29648	0.49495	0.40099	0.372462
1915	1890881_F_0_68	2	69723995	0.51058	0.48942	0.055	0.15344	0.49978	0.692985	0.374888
1916	5195345_F_0_24	2	69730727	0.67683	0.32317	0.18	0.09756	0.43746	0.776985	0.341776
1917	2647455_F_0_24	2	69742696	0.62632	0.37368	0.05	0.14737	0.46809	0.685167	0.358534
1918	2649777_F_0_20	2	69743576	0.8825	0.1175	0	0.095	0.20739	0.541926	0.185883
1919	1883168_F_0_29	2	69744756	0.755	0.245	0	0.13	0.36995	0.648601	0.301518
1920	1899667_F_0_7	2	69755303	0.75385	0.24615	0.025	0.17436	0.37112	0.530179	0.302255
1921	2649203_F_0_11	2	69755743	0.69133	0.30867	0.02	0.21939	0.42679	0.485953	0.335713
1922	2649203_F_0_12	2	69755744	0.73869	0.26131	0.005	0.1005	0.38605	0.739671	0.311535
1923	1955169_F_0_23	2	69756937	0.75	0.25	0.04	0.09375	0.375	0.75	0.304688
1924	1907562_F_0_41	2	69775675	0.82486	0.17514	0.115	0.12429	0.28893	0.569827	0.247191
1925	2654159_F_0_43	2	69776329	0.8625	0.1375	0	0.135	0.23719	0.430836	0.209059
1926	1909206_F_0_8	2	69783666	0.55914	0.44086	0.07	0.17204	0.493	0.651034	0.371478
1927	2222159_F_0_19	2	69785306	0.69298	0.30702	0.145	0.23977	0.42552	0.436525	0.334985
1928	2655309_F_0_11	2	69835707	0.94192	0.05808	0.01	0.02525	0.10941	0.769217	0.103428
1929	2656673_F_0_24	2	69842910	0.89698	0.10302	0.005	0.04523	0.18481	0.755262	0.167736
1930	1960520_F_0_35	2	69892742	0.87861	0.12139	0.135	0.08092	0.2133	0.620628	0.190559
1931	1960520_F_0_41	2	69892748	0.80376	0.19624	0.07	0.10215	0.31546	0.676187	0.265702
1932	2658461_F_0_66	2	69918588	0.90355	0.09645	0.015	0.11168	0.17429	0.359229	0.159105
1933	2657581_F_0_10	2	69934052	0.6175	0.3825	0	0.235	0.47239	0.50253	0.360813
1934	2655846_F_0_51	2	69937827	0.86181	0.13819	0.005	0.10553	0.23819	0.55695	0.209821
1935	3625776_F_0_7	2	69941457	0.77525	0.22475	0.01	0.16667	0.34847	0.521709	0.287758
1936	1958488_F_0_8	2	69944658	0.91176	0.08824	0.15	0.03529	0.1609	0.780671	0.147962
1937	2645287_F_0_23	2	69948284	0.84153	0.15847	0.085	0.05464	0.26671	0.795133	0.231146
1938	1952465_F_0_16	2	70079152	0.5603	0.4397	0.005	0.26633	0.49273	0.459481	0.371337
1939	2658763_F_0_23	2	70082179	0.54293	0.45707	0.01	0.23737	0.49631	0.52173	0.37315
1940	1934445_F_0_41	2	70112179	0.70588	0.29412	0.15	0.14118	0.41522	0.659987	0.32902
1941	2009868_F_0_58	2	70145579	0.88693	0.11307	0.005	0.07538	0.20056	0.624152	0.180456
1942	2652508_F_0_44	2	70146389	0.8934	0.1066	0.015	0.09137	0.19047	0.520292	0.172333
1943	6432748_F_0_11	2	70148521	0.93401	0.06599	0.015	0.04061	0.12327	0.670561	0.115673
1944	2653764_F_0_51	2	70148619	0.67513	0.32487	0.015	0.15228	0.43866	0.652852	0.342448
1945	2222323_F_0_43	2	70149315	0.56378	0.43622	0.02	0.31122	0.49187	0.367272	0.370899
1946	2657327_F_0_5	2	70165192	0.81622	0.18378	0.075	0.22703	0.30001	0.243259	0.255007
1947	2657327_F_0_53	2	70165240	0.84921	0.15079	0.055	0.11111	0.25611	0.566163	0.22331
1948	2650663_F_0_28	2	70204856	0.78684	0.21316	0.05	0.17368	0.33544	0.482232	0.279184
1949	2653723_F_0_67	2	70207058	0.56566	0.43434	0.01	0.30303	0.49138	0.383308	0.370652
1950	2649135_F_0_66	2	70230783	0.76554	0.23446	0.115	0.09605	0.35898	0.732436	0.294545
1951	2653100_F_0_15	2	70239999	0.92	0.08	0	0.05	0.1472	0.660326	0.136366
1952	1906691_F_0_53	2	70348448	0.9127	0.0873	0.055	0.0582	0.15936	0.634789	0.14666
1953	2659787_F_0_39	2	70392933	0.88	0.12	0	0.1	0.2112	0.526515	0.188897
1954	10750179_F_0_35	2	70396302	0.93784	0.06216	0.075	0.07027	0.1166	0.397341	0.109795
1955	1929827_F_0_44	2	70396311	0.88205	0.11795	0.025	0.06154	0.20807	0.704234	0.186428
1956	1945330_F_0_58	2	70443567	0.82383	0.17617	0.035	0.07254	0.29026	0.750086	0.24814
1957	2022372_F_0_65	2	70444965	0.92784	0.07216	0.03	0.07216	0.13391	0.461131	0.12494
1958	2655296_F_0_26	2	70507802	0.5804	0.4196	0.005	0.16583	0.48707	0.659536	0.368452
1959	2651111_F_0_44	2	70568873	0.92462	0.07538	0.005	0.05025	0.13939	0.639501	0.12968
1960	2226733_F_0_5	2	70585325	0.67839	0.32161	0.005	0.21106	0.43635	0.516306	0.341152
1961	3628795_F_0_45	2	70589346	0.94975	0.05025	0.005	0.03015	0.09545	0.684128	0.0908945
1962	2756003_F_0_21	2	70733696	0.825	0.175	0	0.13	0.28875	0.549784	0.247062
1963	2649974_F_0_13	2	70736249	0.80745	0.19255	0.195	0.07453	0.31094	0.760307	0.262604
1964	2763249_F_0_23	2	70738576	0.78198	0.21802	0.14	0.11047	0.34098	0.676022	0.282843
1965	1950846_F_0_10	2	70750273	0.59836	0.40164	0.085	0.18033	0.48065	0.624821	0.365138
1966	2655261_F_0_15	2	70771792	0.81026	0.18974	0.025	0.20513	0.30748	0.332867	0.260206
1967	1983833_F_0_44	2	70878259	0.6375	0.3625	0	0.205	0.46219	0.556459	0.355379
1968	2653020_F_0_13	2	70878294	0.52308	0.47692	0.025	0.2359	0.49893	0.527188	0.374467
1969	2211003_F_0_39	2	70879846	0.52941	0.47059	0.065	0.14973	0.49827	0.6995	0.374134
1970	2653827_F_0_32	2	70963120	0.925	0.075	0	0.04	0.13875	0.711712	0.129124
1971	1938501_F_0_18	2	71050764	0.76131	0.23869	0.005	0.26633	0.36344	0.267197	0.297392
1972	1979598_F_0_37	2	71087260	0.64088	0.35912	0.095	0.20994	0.4603	0.543906	0.354365
1973	2651716_F_0_46	2	71150495	0.92462	0.07538	0.005	0.1005	0.13939	0.279001	0.12968
1974	1943622_F_0_18	2	71194086	0.90885	0.09115	0.04	0.05729	0.16568	0.654213	0.151958
1975	3627486_F_0_66	2	71220181	0.85354	0.14646	0.01	0.10101	0.25003	0.596008	0.218764
1976	2003433_F_0_32	2	71225771	0.77041	0.22959	0.02	0.13265	0.35376	0.625028	0.291185
1977	1999823_F_0_54	2	71226176	0.82828	0.17172	0.01	0.15152	0.28446	0.467342	0.244004
1978	2668339_F_0_34	2	71300855	0.84635	0.15365	0.04	0.15104	0.26008	0.419256	0.226262
1979	2234782_F_0_64	2	71332528	0.80513	0.19487	0.025	0.12308	0.31379	0.607763	0.264559
1980	2161843_F_0_7	2	71332537	0.7904	0.2096	0.01	0.16667	0.33133	0.496967	0.276444
1981	1955496_F_0_62	2	71373831	0.55051	0.44949	0.01	0.18182	0.4949	0.632613	0.372436
1982	2650125_F_0_43	2	71386755	0.74611	0.25389	0.035	0.19689	0.37886	0.480309	0.307092
1983	2650125_F_0_63	2	71386775	0.94706	0.05294	0.15	0.03529	0.10028	0.648085	0.0952472
1984	3625820_F_0_35	2	71386813	0.73834	0.26166	0.035	0.21244	0.38639	0.450193	0.31174
1985	2652536_F_0_29	2	71410028	0.76396	0.23604	0.015	0.19797	0.36065	0.451074	0.295616
1986	1899752_F_0_24	2	71410335	0.76633	0.23367	0.005	0.18593	0.35813	0.480831	0.294006
1987	1880479_F_0_19	2	71416849	0.93846	0.06154	0.025	0.11282	0.1155	0.0232035	0.108835
1988	2654577_F_0_17	2	71496248	0.78	0.22	0	0.1	0.3432	0.708625	0.284307
1989	2016187_F_0_11	2	71622396	0.92262	0.07738	0.16	0.02381	0.14279	0.833252	0.132591
1990	2662389_F_0_11	2	71622396	0.91	0.09	0	0.07	0.1638	0.57265	0.150385
1991	2674159_F_0_10	2	71681024	0.88402	0.11598	0.03	0.08763	0.20506	0.572662	0.184033
1992	1915533_F_0_55	2	71825412	0.70466	0.29534	0.035	0.06218	0.41623	0.850611	0.329605
1993	3932858_F_0_38	2	72022110	0.58	0.42	0	0.19	0.4872	0.610016	0.368518
1994	2650695_F_0_63	2	72072124	0.84359	0.15641	0.025	0.11795	0.26389	0.553033	0.229072
1995	2656804_F_0_67	2	72087660	0.58462	0.41538	0.025	0.1641	0.48568	0.662123	0.367737
1996	2649682_F_0_9	2	72090952	0.57542	0.42458	0.105	0.05587	0.48862	0.885658	0.369247
1997	2012662_F_0_32	2	72092636	0.59948	0.40052	0.045	0.08901	0.48021	0.814644	0.364908
[truncated: 5,518 more rows]
