# Supplementary material for: Genetic Diversity and Population Structure of African Sorghum (Sorghum bicolor L. Moench) Accessions Assessed through Single Nucleotide Polymorphisms Markers
Source: Genes (Basel). 2023 Jul 20;14(7):1480. doi: 10.3390/genes14071480 (PMC10379961; doi:10.3390/genes14071480)
Supplement: Supplementary file 1 [file genes-14-01480-s001.zip › Table S3.xlsx]

## Sheet: Sheet1
Table S3: Proportion of membership of each pre-defined population in each of the 4 clusters
CLUSTERS	No	GENOTYPES										% membership Expected	Average distances (expected heterozygosity)	Mean fxation index (Fst)
1	50	MAI−RUWAN ZUMA, MORI MASABA, CAPARLGSG2015−0058, SAMSORG 48, ICNSL2014−024−2, AGU AKUNU, CAPARLGSG20150124−1, SAMSORG 17, AGUASASIN, JAN'DAWA, ZAGO BLACK GLUME, KL−1 CAPARLGSG2015−0078, ICNSL2014−025−8, CAPARLKSG20150308, MACE DA KUNYA, ZAGO RED GLUME − 2, CAPARLKSG20150280, ICNSL2014−021−1, KAURA − 3, JAR LAU, ICNSL2014−044−1, KAURA AWANGALA, KAURA BLACK GLUME−1, KAURA MASSABA, CAPARLGSG20150111…										0.224	2.1369	0.5566
2	49	12KNICSV−293, Gadam, SAMSORG 39, AS 152, 12KNICSV−297−1, AS 1, AS 66, 12KNICSV−93, NR 71151, ICSV111 S7−Lata/RIB/BC1−3−1−1−V, SAMSORG 38, SAMSORG 1, 12KNICSV−297−3, E 41, Icsv 400, E 29, 12KNICSV−418, CF35:5, AS 97, 12KNICSV−297−2, E 11, CAPARLGSG2015−0035, SAMSORG 9, 12KNICSV−297−4, AS 71, MACIA, SAMSORG 7, 12KNICSV−176, KAT 487, SAMSORG 41, 12KNICSV−295, 12KNICSV−296−1, CAPARLGSG2015−0055, SAMS…										0.279	2.1305	0.4893
3	48	12KNICSV−260, ICNSL2014−027−2, SAMSORG 42, 12KNICSV−179, ICNSL2014−065, CAPARLKSG20150293, SAMSORG 43, 12KNICSV−107−3, YAR GUMEL, ICNSL2014−034, SAMSORG 44, FARA FARA MAI−SHAHO, 12KNICSV−107−2, ICNSL2014−022−4, S7−Lata/RIB/BC1−1−17−1−V, SAMSORG 45, 12KNICSV−107−1, CSRO2, SAMSORG 46, MAI−GOJE, 12KNICSV−252, ICNSL2014−026−9, YARWASHA, CSRO1, CAPARLASG2015002, ICNSL2014−062, JAR BALAKWAMA, DANYAR BA…										0.274	2.1378	0.5014
4	53	TUN BUMAN MAIDUGURI, CAPARLGSG20150206, FARA FARA KYAL−KYAL ,ADAMAWA − 2, FARIN ILLO, YAR'GETSO, TAKUMBO, GAGARAWA − 3, SAMBULMU− 3, LISHA LISHA, YAR'FARGORE, PAM PARA − 2, WAGO SANE RED SORGHUM, KIRBATI, DAN YARA, JARWA, VILLAGE OFUMPO MKT, TAKANBO, YALAI, KAFI MORI, FARA DOGON DAWA, JAR KAURA, GAGARAU − 4, MASAKWA, MAKARI, DANGAMA WULCHICHI, BASSA DAWA, NDU VARI, BANTAKO MAI BAIKI KONO, YAR JAR…										0.223	2.2047	0.6838
